# Supplementary material for: Phenotypic and transcriptomic characterization of two newly described Mycobacterium species within the Mycobacterium gordonae complex
Source: Front Microbiol. 2026 May 20;17:1810237. doi: 10.3389/fmicb.2026.1810237 (PMC13229975; doi:10.3389/fmicb.2026.1810237)
Supplement: Supplementary file 1 [file Table_1.xlsx]

## Sheet: Prokaryotic
Table S1. RNA-seq sequencing statistics for prokaryotic (bacterial) samples (GSE328954)
Sample ID	Species	Replicate	Raw Reads	Raw Bases	Clean Reads	Clean Bases	Error rate(%)	Q20 Rate (%)	Q30 Rate (%)	GC Content (%)	Mapped Reads (Mapping Rate)	Uniquely Mapped Reads (Uniquely Mapped Rate)
M_camsae_rep1	M. camsae	Rep 1	17394584	2.61G	17113026	2.57G	0.01	99.26	96.97	64.42	12313249 (79.22%)	7673579 (49.37%)
M_camsae_rep2	M. camsae	Rep 2	16452524	2.47G	16207300	2.43G	0.01	99.29	96.99	65.65	11684229 (78.57%)	7231813 (48.63%)
M_camsae_rep3	M. camsae	Rep 3	17248570	2.59G	17019766	2.55G	0.01	99.3	97.04	65.32	12420496 (79.14%)	7636357 (48.66%)
M_pumcae_rep1	M. pumcae	Rep 1	15728502	2.36G	15543786	2.33G	0.01	99.3	97.09	64.83	16392679 (95.79%)	16216728 (94.76%)
M_pumcae_rep2	M. pumcae	Rep 2	15097574	2.26G	14870428	2.23G	0.01	99.31	97.08	64.65	15969228 (98.53%)	15806715 (97.53%)
M_pumcae_rep3	M. pumcae	Rep 3	15927678	2.39G	15694774	2.35G	0.01	99.28	97.02	64.88	16533171 (97.14%)	16349673 (96.06%)

## Sheet: Macrophage
Table S1. RNA-seq sequencing statistics for macrophage (host) samples (GSE328953)
Sample ID	Group	Replicate	Raw Reads	Raw Bases	Clean Reads	Clean Bases	Error Rate(%)	Q20 Rate (%)	Q30 Rate (%)	GC Content (%)	Mapped Reads (Mapping Rate)	Uniquely Mapped Reads (Uniquely Mapped Rate)
M_abscessus_rep1	M. abscessus	Rep 1	46320294	6.95G	45640340	6.85G	0.01	99.32	96.93	47.64	44556139(97.62%)	43411442(95.12%)
M_abscessus_rep2	M. abscessus	Rep 2	46985336	7.05G	46475116	6.97G	0.01	99.27	96.8	47.17	45138508(97.12%)	43982184(94.64%)
M_abscessus_rep3	M. abscessus	Rep 3	47224784	7.08G	46612358	6.99G	0.01	99.31	96.92	46.82	45415287(97.43%)	44246901(94.93%)
M_marinum_rep1	M. marinum	Rep 1	46074300	6.91G	45650252	6.85G	0.01	99.37	97.1	47.12	44774041(98.08%)	43721882(95.78%)
M_marinum_rep2	M. marinum	Rep 2	47057500	7.06G	46618956	6.99G	0.01	99.31	96.99	47.5	45399564(97.38%)	44258984(94.94%)
M_marinum_rep3	M. marinum	Rep 3	46210184	6.93G	45819184	6.87G	0.01	99.34	96.99	47.24	44925591(98.05%)	43787598(95.57%)
M_gordonae_rep1	M. gordonae	Rep 1	46837904	7.03G	46346310	6.95G	0.01	99.35	97.01	47.14	45368122(97.89%)	44237751(95.45%)
M_gordonae_rep2	M. gordonae	Rep 2	45391802	6.81G	44831668	6.72G	0.01	99.32	96.89	47.4	43939841(98.01%)	42730218(95.31%)
M_gordonae_rep3	M. gordonae	Rep 3	46818348	7.02G	46090818	6.91G	0.01	99.31	96.93	47.78	44929649(97.48%)	43625443(94.65%)
M_camsae_rep1	M. camsae	Rep 1	45309720	6.8G	44688582	6.7G	0.01	99.3	96.88	47.46	43668522(97.72%)	42502576(95.11%)
M_camsae_rep2	M. camsae	Rep 2	46294106	6.94G	45730284	6.86G	0.01	99.27	96.8	47.62	44543356(97.4%)	43398617(94.9%)
M_camsae_rep3	M. camsae	Rep 3	45371188	6.81G	44910464	6.74G	0.01	99.33	96.97	47.43	43972601(97.91%)	42847655(95.41%)
M_pumcae_rep1	M. pumcae	Rep 1	47006722	7.05G	46546998	6.98G	0.01	99.36	97.05	47.42	45501833(97.75%)	44392174(95.37%)
M_pumcae_rep2	M. pumcae	Rep 2	45452092	6.82G	44961114	6.74G	0.01	99.32	97.04	47.05	43751452(97.31%)	42683518(94.93%)
M_pumcae_rep3	M. pumcae	Rep 3	45765268	6.86G	45300686	6.8G	0.01	99.35	96.99	47.44	44294586(97.78%)	43195203(95.35%)
