# Supplementary material for: Phenotypic and transcriptomic characterization of two newly described Mycobacterium species within the Mycobacterium gordonae complex
Source: Front Microbiol. 2026 May 20;17:1810237. doi: 10.3389/fmicb.2026.1810237 (PMC13229975; doi:10.3389/fmicb.2026.1810237)
Supplement: Supplementary file 2 [file Table_2.xlsx]

## Sheet: Prok_Mca_vs_Mpu
Table S2. DEG list: M. camsae vs M. pumcae
Bacterial transcriptome: M. camsae vs M. pumcae (axenic culture)
gene_id	Mca	Mpu	log2FoldChange	pvalue	padj	gene_name	gene_description
RF680_RS07195	18935.3	631.463	4.9053	6.89825e-301	8.98261e-299	RF680_RS07195	alkane 1-monooxygenase && PF00487:Fatty acid desaturase
RF680_RS13435	7833.55	503.444	3.96058	3.35473e-298	4.28438e-296	nadA	quinolinate synthase NadA && PF02445:Quinolinate synthetase A protein
RF680_RS21965	10407.8	1171.96	3.15058	5.45479e-296	6.83495e-294	prfA	peptide chain release factor 1 && PF03462:PCRF domain|PF00472:RF-1 domain
RF680_RS27160	7421.61	582.387	3.67127	1.37802e-280	1.69471e-278	RF680_RS27160	Rieske 2Fe-2S domain-containing protein && PF19298:3-Ketosteroid 9alpha-hydroxylase C-terminal domain|PF00355:Rieske [2Fe-2S] domain
RF680_RS08145	3001.51	103.02	4.86551	3.40192e-280	4.10767e-278	RF680_RS08145	alpha/beta hydrolase && -
RF680_RS00965	2730.09	26.0503	6.72707	5.44222e-277	6.45389e-275	RF680_RS00965	PadR family transcriptional regulator && PF10400:Virulence activator alpha C-term|PF03551:Transcriptional regulator PadR-like family
RF680_RS07805	53.657	5916.06	-6.7834	2.54754e-276	2.96811e-274	RF680_RS07805	ATP-binding protein && PF13191:AAA ATPase domain|PF00196:Bacterial regulatory proteins, luxR family
RF680_RS08135	2164.63	91.2532	4.57106	4.1175e-275	4.71454e-273	RF680_RS08135	hydroxymethylglutaryl-CoA lyase && PF00682:HMGL-like
RF680_RS08150	2851.09	117.963	4.59122	2.01818e-272	2.27165e-270	RF680_RS08150	homogentisate 1%2C2-dioxygenase && -
RF680_RS02205	7706.59	477.559	4.01161	1.33321e-269	1.47565e-267	RF680_RS02205	DUF427 domain-containing protein && PF04248:Domain of unknown function (DUF427)
RF680_RS21125	45615.2	2942.13	3.95479	3.19692e-264	3.48045e-262	RF680_RS21125	polyketide synthase && PF00698:Acyl transferase domain|PF00109:Beta-ketoacyl synthase, N-terminal domain|PF08354:Fatty acid synthase subunit beta/Fas1-like, helical|PF18094:DNA polymerase beta N-terminal domain|PF02801:Beta-ketoacyl synthase, C-terminal domain|PF01575:MaoC like domain
RF680_RS18720	3352.04	137.467	4.61109	5.29416e-263	5.67073e-261	RF680_RS18720	SDR family oxidoreductase && PF13561:Enoyl-(Acyl carrier protein) reductase
RF680_RS29780	10348.2	1351.63	2.93682	2.99787e-262	3.16014e-260	RF680_RS29780	N-acetylmuramoyl-L-alanine amidase && PF01471:Putative peptidoglycan binding domain|PF01520:N-acetylmuramoyl-L-alanine amidase
RF680_RS19385	4402.34	385.199	3.51423	2.08111e-260	2.15947e-258	RF680_RS19385	amino acid adenylation domain-containing protein && PF00550:Phosphopantetheine attachment site|PF00668:Condensation domain|PF13193:AMP-binding enzyme C-terminal domain|PF00501:AMP-binding enzyme
RF680_RS03945	2772.96	143.691	4.2686	1.92161e-259	1.96329e-257	RF680_RS03945	LLM class flavin-dependent oxidoreductase && PF00296:Luciferase-like monooxygenase
RF680_RS00970	2651.19	194.164	3.77103	4.74325e-255	4.77272e-253	RF680_RS00970	nuclear transport factor 2 family protein && PF12680:SnoaL-like domain
RF680_RS08360	3851.68	238.315	4.01538	3.74496e-254	3.71199e-252	RF680_RS08360	FKBP-type peptidyl-prolyl cis-trans isomerase && PF00254:FKBP-type peptidyl-prolyl cis-trans isomerase
RF680_RS12165	1928.52	49.9057	5.2689	1.15394e-250	1.12695e-248	RF680_RS12165	NUDIX domain-containing protein && PF00293:NUDIX domain
RF680_RS02215	4786.67	329.269	3.86022	1.9262e-250	1.8539e-248	RF680_RS02215	DNA-3-methyladenine glycosylase family protein && -
RF680_RS26120	9969.52	625.268	3.99532	1.12763e-247	1.0698e-245	RF680_RS26120	cutinase family protein && PF01083:Cutinase
RF680_RS03680	322423	45802.7	2.81545	1.80462e-247	1.68795e-245	dnaK	molecular chaperone DnaK && PF10712:NAD-specific glutamate dehydrogenase|PF00012:Hsp70 protein
RF680_RS15680	5477.89	523.922	3.38692	9.08433e-246	8.37903e-244	RF680_RS15680	nitronate monooxygenase && PF03060:Nitronate monooxygenase
RF680_RS29770	19751.3	2762.15	2.83809	3.3928e-244	3.08652e-242	trxB	thioredoxin-disulfide reductase && PF07992:Pyridine nucleotide-disulphide oxidoreductase
RF680_RS03940	4008.14	213.532	4.22869	9.65627e-243	8.66585e-241	RF680_RS03940	LLM class flavin-dependent oxidoreductase && PF00296:Luciferase-like monooxygenase
RF680_RS14895	1695.85	82.6803	4.35923	5.5539e-242	4.91779e-240	RF680_RS14895	hypothetical protein && -
RF680_RS11830	59.2737	3808.5	-6.00845	2.04116e-236	1.78359e-234	RF680_RS11830	glycosyltransferase && PF00535:Glycosyl transferase family 2
RF680_RS20635	3220.56	268.257	3.58515	5.79651e-234	4.9993e-232	RF680_RS20635	ribose-5-phosphate isomerase && PF02502:Ribose/Galactose Isomerase
RF680_RS20155	2318.68	106.642	4.4418	1.06449e-233	9.06317e-232	RF680_RS20155	flavin-containing monooxygenase && PF13738:Pyridine nucleotide-disulphide oxidoreductase
RF680_RS14990	2591.16	230.307	3.49322	1.46502e-233	1.23154e-231	RF680_RS14990	FAD-binding oxidoreductase && PF01565:FAD binding domain
RF680_RS20575	2785.73	242.287	3.52176	1.91165e-233	1.58691e-231	RF680_RS20575	2-oxoacid:ferredoxin oxidoreductase subunit beta && PF02775:Thiamine pyrophosphate enzyme, C-terminal TPP binding domain
RF680_RS07205	2641.24	59.5603	5.46472	1.33911e-228	1.0979e-226	RF680_RS07205	rubredoxin && -
RF680_RS22650	489.406	9192.57	-4.2309	6.74732e-228	5.46451e-226	RF680_RS22650	methyltransferase family protein && PF04191:Phospholipid methyltransferase
RF680_RS29245	13023.9	2008.58	2.69703	8.18332e-228	6.54764e-226	pks13	polyketide synthase Pks13 && PF00109:Beta-ketoacyl synthase, N-terminal domain|PF00698:Acyl transferase domain|PF00975:Thioesterase domain|PF00550:Phosphopantetheine attachment site|PF16197:Ketoacyl-synthetase C-terminal extension|PF02801:Beta-ketoacyl synthase, C-terminal domain
RF680_RS19310	600.411	18087.8	-4.91293	8.47435e-227	6.69978e-225	RF680_RS19310	hypothetical protein && -
RF680_RS22810	361.017	7419.26	-4.36164	1.48907e-226	1.1634e-224	pruA	L-glutamate gamma-semialdehyde dehydrogenase && PF00171:Aldehyde dehydrogenase family
RF680_RS00975	4804.08	510.659	3.23427	5.12979e-226	3.96127e-224	RF680_RS00975	LLM class F420-dependent oxidoreductase && PF00296:Luciferase-like monooxygenase
RF680_RS20630	1776.69	119.976	3.88979	6.92304e-226	5.28459e-224	RF680_RS20630	Fpg/Nei family DNA glycosylase && PF06831:Formamidopyrimidine-DNA glycosylase H2TH domain
RF680_RS12905	12549	1533.48	3.03236	3.01481e-223	2.27515e-221	RF680_RS12905	enoyl-CoA hydratase && PF00378:Enoyl-CoA hydratase/isomerase
RF680_RS21960	3335.15	351.69	3.24473	1.25468e-219	9.36214e-218	prmC	peptide chain release factor N(5)-glutamine methyltransferase && PF17827:PrmC N-terminal domain|PF13649:Methyltransferase domain
RF680_RS10765	21144.5	1480.05	3.83696	1.42224e-218	1.04945e-216	RF680_RS10765	MFS transporter && PF07690:Major Facilitator Superfamily
RF680_RS11445	5089.68	176.906	4.84522	9.45132e-216	6.89738e-214	RF680_RS11445	cytochrome P450 && PF00067:Cytochrome P450
RF680_RS05750	4562.96	399.717	3.51339	2.28186e-215	1.64716e-213	RF680_RS05750	class I SAM-dependent methyltransferase && PF04072:Leucine carboxyl methyltransferase
RF680_RS26590	1299.94	23.306	5.79444	4.70513e-213	3.35987e-211	RF680_RS26590	aldehyde dehydrogenase && PF00171:Aldehyde dehydrogenase family
RF680_RS16420	167.523	2622.82	-3.96885	4.13329e-211	2.92013e-209	RF680_RS16420	class I SAM-dependent methyltransferase && PF13578:Methyltransferase domain
RF680_RS29380	2370.9	209.743	3.49942	6.77942e-211	4.73917e-209	RF680_RS29380	phytoene desaturase family protein && PF01593:Flavin containing amine oxidoreductase
RF680_RS20200	19697.1	2525.25	2.96353	2.74988e-209	1.90228e-207	RF680_RS20200	nitrite/sulfite reductase && PF01077:Nitrite and sulphite reductase 4Fe-4S domain|PF03460:Nitrite/Sulfite reductase ferredoxin-like half domain
RF680_RS03695	9696.4	1594.36	2.60436	6.51728e-208	4.46199e-206	RF680_RS03695	heat shock protein transcriptional repressor HspR && PF13411:MerR HTH family regulatory protein
RF680_RS29240	5154.29	805.428	2.67796	1.29435e-207	8.77119e-206	RF680_RS29240	acyl-CoA carboxylase subunit beta && PF01039:Carboxyl transferase domain
RF680_RS07450	3808.86	444.137	3.09979	1.35472e-207	9.08758e-206	rsrA	mycothiol system anti-sigma-R factor && -
RF680_RS20875	3189.59	376.621	3.08208	3.59527e-206	2.38762e-204	RF680_RS20875	carboxyl transferase domain-containing protein && PF01039:Carboxyl transferase domain
RF680_RS13730	11524.9	1685.55	2.77334	3.85745e-206	2.53296e-204	uvrA	excinuclease ABC subunit UvrA && PF17755:UvrA DNA-binding domain|PF17760:UvrA interaction domain
RF680_RS07215	16824	3181.84	2.40264	3.8904e-206	2.53296e-204	ahcY	adenosylhomocysteinase && PF00670:S-adenosyl-L-homocysteine hydrolase, NAD binding domain|PF05221:S-adenosyl-L-homocysteine hydrolase
RF680_RS28530	91.3862	3295.99	-5.17291	5.99084e-206	3.86264e-204	RF680_RS28530	lipoprotein LpqH && PF05481:Mycobacterium 19 kDa lipoprotein antigen
RF680_RS09265	3351.39	463.236	2.85457	1.37354e-205	8.77086e-204	RF680_RS09265	NAD(P)H-dependent oxidoreductase && PF03358:NADPH-dependent FMN reductase
RF680_RS03665	1199.26	34.7141	5.11088	1.8212e-204	1.15187e-202	RF680_RS03665	helix-turn-helix domain-containing protein && PF00440:Bacterial regulatory proteins, tetR family
RF680_RS14580	396.191	8099.32	-4.3541	2.2655e-204	1.41936e-202	RF680_RS14580	ferredoxin reductase && PF00111:2Fe-2S iron-sulfur cluster binding domain
RF680_RS02630	6397.57	913.515	2.80768	5.60348e-204	3.47782e-202	RF680_RS02630	molybdopterin-dependent oxidoreductase && PF01568:Molydopterin dinucleotide binding domain|PF04879:Molybdopterin oxidoreductase Fe4S4 domain|PF00384:Molybdopterin oxidoreductase
RF680_RS22805	125.87	3517.18	-4.80468	1.23051e-203	7.56652e-202	RF680_RS22805	proline dehydrogenase && PF01619:Proline dehydrogenase
RF680_RS26460	819.168	7420.98	-3.17978	3.14641e-202	1.917e-200	RF680_RS26460	hypothetical protein && -
RF680_RS24815	120.858	2393.04	-4.3074	1.2533e-201	7.5665e-200	RF680_RS24815	DUF4873 domain-containing protein && PF16170:Domain of unknown function (DUF4873)
RF680_RS02835	3223.48	459.802	2.80988	2.5781e-201	1.54245e-199	RF680_RS02835	class I adenylate-forming enzyme family protein && PF13193:AMP-binding enzyme C-terminal domain|PF00501:AMP-binding enzyme
RF680_RS02595	30454.4	1357.37	4.48816	6.99698e-201	4.14884e-199	RF680_RS02595	metallothionein && -
RF680_RS21360	25.1988	3069.59	-6.93457	7.77882e-200	4.5716e-198	RF680_RS21360	toxin glutamine deamidase domain-containing protein && PF06259:Alpha/beta hydrolase|PF15644:Papain fold toxin 1, glutamine deamidase
RF680_RS21730	332.754	6554.8	-4.29957	1.15634e-199	6.73619e-198	RF680_RS21730	ferredoxin reductase && PF00970:Oxidoreductase FAD-binding domain|PF00111:2Fe-2S iron-sulfur cluster binding domain|PF00175:Oxidoreductase NAD-binding domain
RF680_RS02180	2429.74	162.051	3.9057	1.21194e-199	6.99871e-198	RF680_RS02180	cytochrome P450 && PF00067:Cytochrome P450
RF680_RS29680	2027.25	208.489	3.28115	5.98321e-199	3.42539e-197	RF680_RS29680	thiolase family protein && PF02803:Thiolase, C-terminal domain|PF00108:Thiolase, N-terminal domain
RF680_RS18180	5207.09	605.178	3.10578	3.82646e-198	2.17193e-196	RF680_RS18180	ACP S-malonyltransferase && PF00698:Acyl transferase domain
RF680_RS22640	2110.43	21635.5	-3.35775	1.05824e-194	5.95574e-193	RF680_RS22640	ABC transporter ATP-binding protein && PF00005:ABC transporter
RF680_RS15840	1532.67	117.266	3.70668	9.13469e-194	5.09777e-192	RF680_RS15840	phytoene desaturase family protein && PF01593:Flavin containing amine oxidoreductase
RF680_RS13430	1307.38	61.7515	4.40301	8.37953e-193	4.63737e-191	RF680_RS13430	NUDIX hydrolase && PF00293:NUDIX domain
RF680_RS20375	2585.11	216.58	3.5774	3.44949e-192	1.89323e-190	RF680_RS20375	RND family transporter && PF03176:MMPL family
RF680_RS03685	43612.7	7553.81	2.52944	2.92898e-190	1.59437e-188	grpE	nucleotide exchange factor GrpE && PF01025:GrpE
RF680_RS27875	12559.2	1872.53	2.7455	8.11822e-189	4.38318e-187	topA	type I DNA topoisomerase && PF01751:Toprim domain|PF13368:Topoisomerase C-terminal repeat|PF01131:DNA topoisomerase
RF680_RS05955	10759.9	2044.91	2.39565	1.78592e-188	9.56476e-187	RF680_RS05955	DNA-directed RNA polymerase subunit alpha && PF03118:Bacterial RNA polymerase, alpha chain C terminal domain|PF01000:RNA polymerase Rpb3/RpoA insert domain|PF01193:RNA polymerase Rpb3/Rpb11 dimerisation domain
RF680_RS10425	415.593	3674.55	-3.14384	2.5238e-188	1.34084e-186	mbp1	microaggregate-binding protein 1 && -
RF680_RS11330	8308.68	1574.04	2.40011	5.41107e-188	2.85198e-186	RF680_RS11330	YihY/virulence factor BrkB family protein && PF03631:Virulence factor BrkB
RF680_RS15525	4754.98	468.298	3.34316	6.34808e-188	3.31949e-186	RF680_RS15525	alkyl hydroperoxide reductase && PF02627:Carboxymuconolactone decarboxylase family
RF680_RS15520	3450.61	524.465	2.71758	1.22842e-186	6.37337e-185	RF680_RS15520	alpha-amylase family protein && PF00128:Alpha amylase, catalytic domain
Novel00384	4023.46	358.106	3.48955	7.21812e-186	3.71593e-184	-	-
RF680_RS00625	1064.58	33.581	4.98245	5.90424e-185	3.01616e-183	RF680_RS00625	hypothetical protein && -
RF680_RS02955	2397.26	297.384	3.01166	4.53352e-184	2.29825e-182	RF680_RS02955	R2-like ligand-binding oxidase && PF00268:Ribonucleotide reductase, small chain
RF680_RS01980	1447.43	124.817	3.53411	9.76516e-183	4.91291e-181	RF680_RS01980	acyltransferase family protein && PF01757:Acyltransferase family|PF19040:SGNH domain (fused to AT3 domains)
RF680_RS09365	1576.34	146.307	3.4312	1.26318e-182	6.30733e-181	ctaD	aa3-type cytochrome oxidase subunit I && PF00115:Cytochrome C and Quinol oxidase polypeptide I
RF680_RS04920	21620.9	3027.39	2.8361	3.30577e-182	1.63833e-180	htpX	zinc metalloprotease HtpX && PF01435:Peptidase family M48
RF680_RS12625	3987.3	512.025	2.96082	3.98133e-182	1.95852e-180	tpiA	triose-phosphate isomerase && PF00121:Triosephosphate isomerase
RF680_RS25805	1252.69	24.9335	5.6512	9.97154e-182	4.86919e-180	RF680_RS25805	ferredoxin && -
RF680_RS03660	1087.64	58.7733	4.21164	2.59225e-181	1.25658e-179	RF680_RS03660	enoyl-CoA hydratase-related protein && PF00378:Enoyl-CoA hydratase/isomerase
RF680_RS02145	1470.42	49.7495	4.88768	5.32067e-181	2.56048e-179	RF680_RS02145	DUF1214 domain-containing protein && -
RF680_RS21695	2313.37	258.239	3.16166	1.08117e-179	5.16548e-178	fabG	3-oxoacyl-ACP reductase FabG && PF13561:Enoyl-(Acyl carrier protein) reductase
RF680_RS20145	2124.68	195.365	3.44108	4.08881e-179	1.93955e-177	RF680_RS20145	SDR family NAD(P)-dependent oxidoreductase && PF00106:short chain dehydrogenase
RF680_RS04340	7547.56	1095.83	2.78379	5.4418e-179	2.56305e-177	RF680_RS04340	DUF5078 domain-containing protein && PF16877:Domain of unknown function (DUF5078)
RF680_RS15500	24605.7	3175.17	2.95425	1.25677e-178	5.8776e-177	lon	endopeptidase La && PF02190:ATP-dependent protease La (LON) substrate-binding domain|PF00004:ATPase family associated with various cellular activities (AAA)|PF05362:Lon protease (S16) C-terminal proteolytic domain
RF680_RS15555	289.657	2621.17	-3.1777	5.08489e-178	2.36145e-176	RF680_RS15555	(2Fe-2S)-binding protein && -
RF680_RS14800	1875.63	88.9953	4.39795	1.7353e-176	8.00286e-175	RF680_RS14800	TetR/AcrR family transcriptional regulator && -
RF680_RS14645	1139.05	56.5924	4.3367	2.4078e-176	1.10277e-174	RF680_RS14645	IS21 family transposase && -
RF680_RS01530	2870.12	461.23	2.63767	1.84357e-175	8.38573e-174	RF680_RS01530	aldehyde dehydrogenase family protein && PF00171:Aldehyde dehydrogenase family
RF680_RS22385	1917.28	91.9112	4.38012	2.43531e-175	1.1002e-173	RF680_RS22385	cytochrome P450 && PF00067:Cytochrome P450
RF680_RS18275	83.0974	1751.78	-4.40068	1.45447e-172	6.52643e-171	RF680_RS18275	hypothetical protein && -
RF680_RS03085	32112.2	3139.57	3.3544	8.02874e-172	3.57845e-170	RF680_RS03085	Hsp20/alpha crystallin family protein && PF00011:Hsp20/alpha crystallin family
RF680_RS28240	193.048	3138.52	-4.02312	1.15153e-171	5.0982e-170	RF680_RS28240	HemK2/MTQ2 family protein methyltransferase && PF05175:Methyltransferase small domain
RF680_RS03950	1405.91	148.267	3.24406	1.26899e-171	5.58105e-170	RF680_RS03950	NtaA/DmoA family FMN-dependent monooxygenase && PF00296:Luciferase-like monooxygenase
RF680_RS03990	2078.83	101.094	4.36405	4.03978e-171	1.76501e-169	RF680_RS03990	hypothetical protein && -
RF680_RS25785	1866.16	182.65	3.35322	1.56042e-170	6.77305e-169	RF680_RS25785	M24 family metallopeptidase && PF00557:Metallopeptidase family M24
RF680_RS05950	6035.09	1180.32	2.35437	1.07582e-169	4.63929e-168	rpsD	30S ribosomal protein S4 && PF00163:Ribosomal protein S4/S9 N-terminal domain|PF01479:S4 domain
RF680_RS14330	46.0991	2902.24	-5.97577	3.96592e-169	1.69921e-167	RF680_RS14330	wax ester/triacylglycerol synthase family O-acyltransferase && PF03007:Wax ester synthase/diacylglycerol acyltransferase catalytic domain|PF06974:WS/DGAT C-terminal domain
RF680_RS14575	598.515	9694.87	-4.01796	4.0509e-168	1.72449e-166	RF680_RS14575	fatty acid desaturase family protein && PF00487:Fatty acid desaturase
RF680_RS14805	1570.62	164.443	3.25483	9.96046e-168	4.21321e-166	RF680_RS14805	enoyl-CoA hydratase/isomerase family protein && PF00378:Enoyl-CoA hydratase/isomerase
RF680_RS05960	7604.88	922.844	3.04286	1.53256e-167	6.4416e-166	rplQ	50S ribosomal protein L17 && PF01196:Ribosomal protein L17
RF680_RS14995	1727.99	114.368	3.914	4.68348e-166	1.95616e-164	RF680_RS14995	DAPG hydrolase family protein && PF18089:DAPG hydrolase PhiG domain
RF680_RS20230	1573.19	137.316	3.51826	9.91948e-166	4.1172e-164	cysT	sulfate ABC transporter permease subunit CysT && PF00528:Binding-protein-dependent transport system inner membrane component
RF680_RS29775	4814.37	819.804	2.55444	2.8057e-164	1.15731e-162	trxA	thioredoxin && PF00085:Thioredoxin
RF680_RS00960	1658.47	81.7588	4.34169	7.47424e-164	3.06398e-162	RF680_RS00960	patatin-like phospholipase family protein && PF01734:Patatin-like phospholipase
RF680_RS21725	298.513	5743.87	-4.26592	1.10908e-163	4.51867e-162	RF680_RS21725	fatty acid desaturase family protein && PF00487:Fatty acid desaturase
RF680_RS22510	2069.37	87.4605	4.55891	1.14632e-163	4.6419e-162	RF680_RS22510	MBL fold metallo-hydrolase && PF00753:Metallo-beta-lactamase superfamily
RF680_RS02185	8088.54	1200.71	2.75231	1.19316e-163	4.80228e-162	msrA	peptide-methionine (S)-S-oxide reductase MsrA && PF01625:Peptide methionine sulfoxide reductase
RF680_RS06945	504.518	3694.73	-2.87248	9.52494e-163	3.81055e-161	RF680_RS06945	STAS domain-containing protein && -
RF680_RS06520	4092.8	702.903	2.54213	1.21925e-162	4.84853e-161	RF680_RS06520	class I SAM-dependent methyltransferase && PF08241:Methyltransferase domain
RF680_RS11195	7604.75	1135.7	2.7437	2.10565e-162	8.32358e-161	recA	recombinase RecA && PF00154:recA bacterial DNA recombination protein|PF21096:RecA C-terminal domain
RF680_RS13060	4158.94	721.847	2.52639	3.62137e-162	1.42305e-160	RF680_RS13060	serine hydrolase && PF00144:Beta-lactamase
RF680_RS20880	1811.18	212.766	3.08939	5.94157e-162	2.32106e-160	RF680_RS20880	CoA transferase subunit B && PF01144:Coenzyme A transferase
RF680_RS02430	954.134	39.3023	4.59515	7.84446e-161	3.04649e-159	RF680_RS02430	NIPSNAP family protein && -
RF680_RS26600	1073.09	22.7246	5.55072	1.54769e-160	5.97572e-159	RF680_RS26600	cytochrome P450 && PF00067:Cytochrome P450
RF680_RS00135	178.053	1806.65	-3.34243	3.48453e-160	1.33761e-158	RF680_RS00135	PPE domain-containing protein && PF18878:PPE-PPW subfamily C-terminal region|PF00823:PPE family
RF680_RS27165	1705.52	196.311	3.12042	2.29244e-159	8.74947e-158	RF680_RS27165	hypothetical protein && -
RF680_RS20205	6457.8	791.349	3.02923	5.83135e-159	2.21291e-157	RF680_RS20205	phosphoadenylyl-sulfate reductase && PF01507:Phosphoadenosine phosphosulfate reductase family
Novel00485	76.5333	1837.75	-4.5852	1.23038e-158	4.64257e-157	-	PF01619:Proline dehydrogenase|PF00171:Aldehyde dehydrogenase family
RF680_RS09355	7981.92	1481.46	2.42951	3.41286e-158	1.2805e-156	RF680_RS09355	NAD(P)-dependent alcohol dehydrogenase && PF08240:Alcohol dehydrogenase GroES-like domain|PF00107:Zinc-binding dehydrogenase
RF680_RS26450	1850.77	180.734	3.35704	4.08541e-158	1.52423e-156	RF680_RS26450	GntR family transcriptional regulator && PF00392:Bacterial regulatory proteins, gntR family|PF07702:UTRA domain
RF680_RS23745	1461.49	122.285	3.57739	6.07273e-158	2.25302e-156	RF680_RS23745	MlaD family protein && PF02470:MlaD protein|PF11887:Cholesterol uptake porter CUP1 of Mce4, putative
RF680_RS06940	729.563	4738.49	-2.69952	1.77591e-156	6.55213e-155	RF680_RS06940	RNA polymerase sigma factor SigF && PF04542:Sigma-70 region 2|PF04539:Sigma-70 region 3|PF04545:Sigma-70, region 4
RF680_RS28535	28.2603	1571.95	-5.79974	3.0623e-155	1.12357e-153	RF680_RS28535	hypothetical protein && -
RF680_RS28910	1776.81	198.68	3.15961	4.01247e-155	1.46411e-153	RF680_RS28910	phosphotransferase family protein && PF01636:Phosphotransferase enzyme family
RF680_RS28175	817.066	4588.69	-2.48966	1.82353e-154	6.61753e-153	RF680_RS28175	helix-turn-helix transcriptional regulator && PF12833:Helix-turn-helix domain
RF680_RS15635	2612.65	394.013	2.72926	5.58116e-154	2.01437e-152	ag85B	diacylglycerol acyltransferase/mycolyltransferase Ag85B && PF00756:Putative esterase
RF680_RS07935	519.06	3745.04	-2.85145	9.67417e-153	3.47276e-151	RF680_RS07935	alpha/beta fold hydrolase && PF00561:alpha/beta hydrolase fold
RF680_RS26610	1133.34	26.9414	5.39676	2.95001e-150	1.05328e-148	RF680_RS26610	cytochrome P450 && PF00067:Cytochrome P450
RF680_RS26145	2427.55	136.514	4.14948	8.84584e-150	3.14146e-148	RF680_RS26145	heme oxygenase (biliverdin-producing) && PF01126:Heme oxygenase
RF680_RS27270	4272.65	742.263	2.52531	3.80846e-149	1.34532e-147	RF680_RS27270	steroid 3-ketoacyl-CoA thiolase && PF02803:Thiolase, C-terminal domain|PF00108:Thiolase, N-terminal domain
RF680_RS21955	1770.62	199.08	3.15059	1.4206e-148	4.99163e-147	RF680_RS21955	L-threonylcarbamoyladenylate synthase && PF01300:Telomere recombination
RF680_RS12910	6635.77	1185.76	2.48483	2.60769e-148	9.11456e-147	RF680_RS12910	ABC-F family ATP-binding cassette domain-containing protein && PF00005:ABC transporter
RF680_RS19265	506.153	4427.06	-3.12845	4.03545e-147	1.40311e-145	RF680_RS19265	helix-turn-helix transcriptional regulator && PF12833:Helix-turn-helix domain
RF680_RS27505	4396.1	617.225	2.83237	1.28949e-146	4.46014e-145	kstR	cholesterol catabolism transcriptional regulator KstR && PF00440:Bacterial regulatory proteins, tetR family|PF17925:Tetracyclin repressor-like, C-terminal domain
RF680_RS24620	3135.32	14186.7	-2.17782	9.99298e-146	3.43852e-144	RF680_RS24620	S1C family serine protease && PF13180:PDZ domain|PF13365:Trypsin-like peptidase domain
RF680_RS00750	39.2764	1373.04	-5.12391	1.02799e-144	3.519e-143	RF680_RS00750	methylenetetrahydrofolate reductase C-terminal domain-containing protein && -
RF680_RS16735	1521.83	175.587	3.1133	1.38882e-144	4.72982e-143	RF680_RS16735	RND family transporter && PF03176:MMPL family
RF680_RS24150	2272.35	374.839	2.60003	4.3606e-144	1.47749e-142	RF680_RS24150	fatty acyl-AMP ligase && PF00501:AMP-binding enzyme
RF680_RS14260	86.5932	2474.83	-4.83473	1.09185e-141	3.68071e-140	RF680_RS14260	hypothetical protein && -
RF680_RS01515	3274.58	454.71	2.84889	1.33581e-140	4.48036e-139	RF680_RS01515	acyl-CoA dehydrogenase && PF00441:Acyl-CoA dehydrogenase, C-terminal domain|PF02770:Acyl-CoA dehydrogenase, middle domain|PF02771:Acyl-CoA dehydrogenase, N-terminal domain
RF680_RS05920	7661.14	1178.05	2.70157	1.75778e-140	5.86605e-139	RF680_RS05920	LLM class F420-dependent oxidoreductase && PF00296:Luciferase-like monooxygenase
RF680_RS21700	2472.73	369.588	2.74158	5.65733e-139	1.87852e-137	RF680_RS21700	acyl-CoA dehydrogenase family protein && PF00441:Acyl-CoA dehydrogenase, C-terminal domain|PF02771:Acyl-CoA dehydrogenase, N-terminal domain|PF02770:Acyl-CoA dehydrogenase, middle domain
RF680_RS00725	2604.71	286.762	3.18328	1.14946e-138	3.79778e-137	RF680_RS00725	nitroreductase family deazaflavin-dependent oxidoreductase && PF04075:F420H(2)-dependent quinone reductase
Novel00157	2297.4	112.357	4.35449	1.76841e-138	5.81387e-137	-	PF02515:CoA-transferase family III|PF00682:HMGL-like
RF680_RS27095	3460.16	510.746	2.76112	3.45562e-138	1.13048e-136	RF680_RS27095	acyl-CoA synthetase && PF00501:AMP-binding enzyme|PF13193:AMP-binding enzyme C-terminal domain
RF680_RS08130	941.08	46.6766	4.32966	3.44891e-137	1.12276e-135	RF680_RS08130	TetR/AcrR family transcriptional regulator && PF00440:Bacterial regulatory proteins, tetR family
Novel00596	124.862	1805.1	-3.85578	4.45488e-137	1.44316e-135	-	PF00534:Glycosyl transferases group 1
RF680_RS19940	116.586	1608.88	-3.78469	1.02391e-136	3.30085e-135	RF680_RS19940	PPE family protein && PF00823:PPE family
RF680_RS24095	555.149	4274.19	-2.94455	3.01358e-135	9.66821e-134	RF680_RS24095	LuxR C-terminal-related transcriptional regulator && PF00196:Bacterial regulatory proteins, luxR family
RF680_RS07590	2660.95	400.664	2.73197	3.17743e-135	1.01449e-133	mrx1	mycoredoxin Mrx1 && -
RF680_RS13155	13.3919	2002.51	-7.22022	2.76855e-134	8.79709e-133	RF680_RS13155	PE domain-containing protein && PF00934:PE family
RF680_RS19760	42.454	1312.98	-4.94859	6.72615e-134	2.12706e-132	RF680_RS19760	hypothetical protein && -
RF680_RS18060	35.8926	1345.44	-5.2301	8.67066e-134	2.729e-132	RF680_RS18060	cobalamin biosynthesis protein && PF03186:CobD/Cbib protein
RF680_RS20285	516.787	3546.22	-2.77909	1.39378e-133	4.36609e-132	RF680_RS20285	PE family protein && PF00934:PE family
RF680_RS16430	977.851	92.0546	3.4103	2.36637e-133	7.37797e-132	RF680_RS16430	class I SAM-dependent methyltransferase && PF08241:Methyltransferase domain
RF680_RS21155	2953.18	396.725	2.89735	3.67939e-133	1.14181e-131	RF680_RS21155	aldehyde dehydrogenase && PF00171:Aldehyde dehydrogenase family
RF680_RS14295	70.7901	2984.97	-5.39828	4.44509e-131	1.37302e-129	RF680_RS14295	dienelactone hydrolase family protein && -
RF680_RS05475	28086	6624.56	2.08389	5.675e-131	1.7448e-129	fusA	elongation factor G && PF03764:Elongation factor G, domain IV|PF14492:Elongation Factor G, domain III|PF00679:Elongation factor G C-terminus|PF00009:Elongation factor Tu GTP binding domain|PF03144:Elongation factor Tu domain 2
RF680_RS06215	3063.06	306.362	3.32336	2.88623e-130	8.83293e-129	RF680_RS06215	LLM class F420-dependent oxidoreductase && PF00296:Luciferase-like monooxygenase
RF680_RS16415	353.324	5482.27	-3.95567	4.09797e-129	1.24838e-127	RF680_RS16415	hypothetical protein && -
RF680_RS14360	98.0666	1286.2	-3.71307	8.80561e-129	2.67023e-127	RF680_RS14360	response regulator transcription factor && PF00072:Response regulator receiver domain|PF00196:Bacterial regulatory proteins, luxR family
RF680_RS22395	193.952	1540.63	-2.9901	1.49677e-128	4.5182e-127	RF680_RS22395	siderophore-interacting protein && PF08021:Siderophore-interacting FAD-binding domain|PF04954:Siderophore-interacting protein
RF680_RS20370	1229.23	82.4522	3.89403	6.03717e-126	1.81416e-124	RF680_RS20370	MmpS family transport accessory protein && PF05423:Mycobacterium membrane protein
RF680_RS01400	1157.05	127.492	3.18297	9.90513e-126	2.96306e-124	RF680_RS01400	SDR family NAD(P)-dependent oxidoreductase && PF00106:short chain dehydrogenase
RF680_RS14480	781.475	10067.9	-3.6874	4.89318e-125	1.4572e-123	RF680_RS14480	pyridoxamine 5'-phosphate oxidase family protein && PF12900:Pyridoxamine 5'-phosphate oxidase
RF680_RS07200	1543.3	55.6974	4.78528	5.19604e-125	1.54049e-123	RF680_RS07200	rubredoxin && -
RF680_RS23760	1353.7	193.727	2.80352	4.94999e-123	1.46102e-121	RF680_RS23760	MCE family protein && PF02470:MlaD protein
RF680_RS02590	9438.85	505.282	4.22347	5.12026e-123	1.50458e-121	RF680_RS02590	glycoside hydrolase family 3 protein && PF01915:Glycosyl hydrolase family 3 C-terminal domain|PF14310:Fibronectin type III-like domain|PF00933:Glycosyl hydrolase family 3 N terminal domain
RF680_RS09210	73.0645	1567.07	-4.4234	6.54146e-123	1.91374e-121	RF680_RS09210	sensor histidine kinase && PF14417:MEDS: MEthanogen/methylotroph, DcmR Sensory domain|PF13581:Histidine kinase-like ATPase domain
RF680_RS20050	13916.7	3318.84	2.06795	1.04509e-122	3.04404e-121	dnaJ	molecular chaperone DnaJ && PF01556:DnaJ C terminal domain|PF00684:DnaJ central domain|PF00226:DnaJ domain
RF680_RS26850	1308.53	201.94	2.69684	1.44509e-121	4.19075e-120	RF680_RS26850	enoyl-CoA hydratase && PF00378:Enoyl-CoA hydratase/isomerase
RF680_RS08800	692.437	41.7648	4.05102	1.92724e-121	5.56471e-120	RF680_RS08800	cytochrome P450 && PF00067:Cytochrome P450
RF680_RS22655	83.2799	1881.1	-4.5012	4.23235e-121	1.21675e-119	RF680_RS22655	CocE/NonD family hydrolase && PF08530:X-Pro dipeptidyl-peptidase C-terminal non-catalytic domain|PF02129:X-Pro dipeptidyl-peptidase (S15 family)
RF680_RS26605	624.59	14.3477	5.43829	1.1598e-120	3.31993e-119	RF680_RS26605	SDR family oxidoreductase && PF00106:short chain dehydrogenase
RF680_RS13425	6618.87	893.784	2.88922	2.35566e-120	6.71414e-119	RF680_RS13425	lipase family protein && PF03583:Secretory lipase
RF680_RS08125	916.114	58.5417	3.96118	2.77568e-120	7.87747e-119	RF680_RS08125	acyl-CoA dehydrogenase family protein && PF02770:Acyl-CoA dehydrogenase, middle domain|PF00441:Acyl-CoA dehydrogenase, C-terminal domain
RF680_RS16050	1764.49	144.247	3.61598	1.17725e-119	3.32687e-118	RF680_RS16050	LLM class flavin-dependent oxidoreductase && PF00296:Luciferase-like monooxygenase
RF680_RS29390	723.729	71.4221	3.3393	1.55813e-119	4.38455e-118	RF680_RS29390	DUF2834 domain-containing protein && PF11196:Protein of unknown function DUF2834
RF680_RS19305	1551.02	9529.11	-2.61918	1.80506e-118	5.05798e-117	RF680_RS19305	NDMA-dependent alcohol dehydrogenase && PF08240:Alcohol dehydrogenase GroES-like domain|PF00107:Zinc-binding dehydrogenase
RF680_RS12900	9423.79	1558.47	2.59605	6.06389e-118	1.69203e-116	trxA	thioredoxin && PF00085:Thioredoxin
RF680_RS23755	961.681	136.097	2.82105	2.21249e-117	6.14777e-116	RF680_RS23755	virulence factor Mce family protein && PF02470:MlaD protein|PF11887:Cholesterol uptake porter CUP1 of Mce4, putative
Novel00051	602.414	17.4417	5.11571	9.22151e-117	2.55167e-115	-	PF00171:Aldehyde dehydrogenase family
RF680_RS24975	1910.54	227.369	3.0693	1.48552e-116	4.09349e-115	RF680_RS24975	PE family protein && PF00934:PE family
RF680_RS00820	3510.52	721.966	2.28209	1.62209e-116	4.45136e-115	malQ	4-alpha-glucanotransferase && PF02446:4-alpha-glucanotransferase
RF680_RS06525	8395.4	1479.05	2.50521	1.68208e-116	4.59699e-115	metX	homoserine O-acetyltransferase MetX && PF00561:alpha/beta hydrolase fold
RF680_RS17115	147.609	1654.84	-3.48643	2.39414e-116	6.51618e-115	RF680_RS17115	flavin-containing monooxygenase && PF00743:Flavin-binding monooxygenase-like
RF680_RS03595	520.613	4818.9	-3.21034	5.66592e-116	1.53581e-114	RF680_RS03595	hypothetical protein && -
RF680_RS02245	3356.04	462.274	2.86091	1.03702e-115	2.79952e-114	RF680_RS02245	class I SAM-dependent methyltransferase && PF04072:Leucine carboxyl methyltransferase
RF680_RS27100	1080.16	135.148	2.99866	1.32864e-115	3.57226e-114	RF680_RS27100	crotonase/enoyl-CoA hydratase family protein && PF00378:Enoyl-CoA hydratase/isomerase
RF680_RS28960	651.98	4505.2	-2.78844	1.63745e-115	4.38479e-114	RF680_RS28960	hypothetical protein && -
Novel00546	4459.19	100.851	5.46578	1.93487e-115	5.16042e-114	-	PF13370:4Fe-4S single cluster domain of Ferredoxin I|PF04909:Amidohydrolase|PF00067:Cytochrome P450
RF680_RS27405	404.123	5147.29	-3.671	3.01771e-115	8.01623e-114	RF680_RS27405	hypothetical protein && -
RF680_RS09060	1006.61	115.001	3.13287	3.75689e-115	9.94004e-114	RF680_RS09060	TetR/AcrR family transcriptional regulator && PF17920:Tetracyclin repressor-like, C-terminal domain|PF00440:Bacterial regulatory proteins, tetR family
RF680_RS26585	567.501	23.984	4.5557	4.61755e-115	1.21687e-113	RF680_RS26585	SDR family oxidoreductase && PF13561:Enoyl-(Acyl carrier protein) reductase
RF680_RS08590	116.955	2710.28	-4.53462	7.74331e-115	2.03254e-113	RF680_RS08590	hypothetical protein && -
RF680_RS29490	7784.37	1830.77	2.08823	1.11482e-114	2.91477e-113	RF680_RS29490	flavin-containing monooxygenase && PF00743:Flavin-binding monooxygenase-like
RF680_RS11290	4689.53	1161.68	2.0132	9.23733e-114	2.40569e-112	RF680_RS11290	proteasome assembly chaperone family protein && PF09754:PAC2 family
RF680_RS17515	1397.9	264.331	2.40311	2.70714e-113	7.02271e-112	RF680_RS17515	cell division protein SepF && PF04472:Cell division protein SepF
RF680_RS08620	749.94	21.0076	5.16836	3.45537e-113	8.92884e-112	RF680_RS08620	spirocyclase AveC family protein && PF17198:Spirocyclase AveC-like
RF680_RS15530	6681.01	939.66	2.82962	9.75201e-113	2.5102e-111	RF680_RS15530	peroxiredoxin && PF00578:AhpC/TSA family
RF680_RS01775	1206.38	179.118	2.75063	1.11513e-112	2.85929e-111	RF680_RS01775	zf-HC2 domain-containing protein && -
RF680_RS21040	4876.27	753.051	2.69563	1.45882e-112	3.72616e-111	RF680_RS21040	TetR family transcriptional regulator && PF00440:Bacterial regulatory proteins, tetR family|PF17926:Tetracyclin repressor-like, C-terminal domain
RF680_RS19865	5455.24	1411.92	1.95013	1.8455e-112	4.69578e-111	cysK	cysteine synthase A && PF00291:Pyridoxal-phosphate dependent enzyme
RF680_RS21985	4980.57	905.153	2.45964	1.85941e-112	4.7131e-111	thrB	homoserine kinase && -
RF680_RS23775	2488.89	463.828	2.42344	4.5402e-112	1.14644e-110	RF680_RS23775	ABC transporter permease && PF02405:Permease MlaE
RF680_RS11980	20512	4635.2	2.14568	2.26895e-111	5.70762e-110	car	carboxylic acid reductase && PF00501:AMP-binding enzyme|PF00550:Phosphopantetheine attachment site|PF07993:Male sterility protein
RF680_RS18780	135.283	2156.86	-3.99664	1.09878e-110	2.75359e-109	RF680_RS18780	serine/threonine-protein kinase && PF00069:Protein kinase domain
RF680_RS11285	1847.15	314.737	2.55274	1.31807e-110	3.29072e-109	RF680_RS11285	alpha/beta fold hydrolase && PF00561:alpha/beta hydrolase fold
RF680_RS28345	128.469	1143.3	-3.15356	2.04186e-110	5.07865e-109	RF680_RS28345	PPE domain-containing protein && PF01469:Pentapeptide repeats (8 copies)|PF00823:PPE family
RF680_RS06505	1271.31	159.755	2.99224	2.42953e-110	6.02033e-109	RF680_RS06505	nSTAND1 domain-containing NTPase && PF20703:Novel STAND NTPase 1|PF00069:Protein kinase domain|PF00400:WD domain, G-beta repeat
RF680_RS05145	29.4611	1214.24	-5.36164	5.62748e-110	1.3893e-108	RF680_RS05145	hypothetical protein && -
RF680_RS04495	6433.85	1621.43	1.98844	6.81815e-110	1.67701e-108	RF680_RS04495	ROK family transcriptional regulator && PF00480:ROK family
RF680_RS16425	1314.12	172.014	2.9323	9.64076e-110	2.36252e-108	RF680_RS16425	prenyltransferase && -
RF680_RS20580	6553.6	1394.99	2.23209	1.49565e-109	3.65169e-108	RF680_RS20580	2-oxoacid:acceptor oxidoreductase subunit alpha && PF01855:Pyruvate flavodoxin/ferredoxin oxidoreductase, thiamine diP-bdg|PF01558:Pyruvate ferredoxin/flavodoxin oxidoreductase
RF680_RS06935	809.852	3958.57	-2.28925	2.04175e-109	4.96676e-108	RF680_RS06935	ATP-binding protein && -
RF680_RS02840	636.908	49.5243	3.68741	3.94155e-109	9.55323e-108	RF680_RS02840	hypothetical protein && -
RF680_RS14335	695.996	8395.41	-3.59252	8.628e-109	2.08358e-107	RF680_RS14335	SRPBCC family protein && -
RF680_RS05075	509.978	3133.57	-2.61977	2.36756e-108	5.69673e-107	RF680_RS05075	cytochrome P450 && PF00067:Cytochrome P450
sRNA00043	1139.91	99.4367	3.51996	4.11351e-108	9.86202e-107	-	-
RF680_RS21715	60.3005	905.03	-3.90527	5.2614e-108	1.25687e-106	RF680_RS21715	TIGR03085 family metal-binding protein && -
RF680_RS11020	251.334	2535.93	-3.33418	6.92431e-108	1.64818e-106	RF680_RS11020	nitroreductase family deazaflavin-dependent oxidoreductase && -
RF680_RS14310	728.262	7237.89	-3.31292	7.14562e-108	1.69479e-106	RF680_RS14310	alpha/beta hydrolase family protein && -
Novel00153	9.83331	1928.68	-7.61347	2.21686e-107	5.23921e-106	-	PF04542:Sigma-70 region 2|PF04545:Sigma-70, region 4|PF13191:AAA ATPase domain
RF680_RS05945	5094.65	1258.61	2.01712	3.62447e-107	8.53549e-106	rpsK	30S ribosomal protein S11 && PF00411:Ribosomal protein S11
RF680_RS28230	420.362	2974.8	-2.82322	4.50481e-106	1.05712e-104	RF680_RS28230	iron-containing redox enzyme family protein && PF14518:Iron-containing redox enzyme
Novel00243	27.892	1341.68	-5.59289	5.78328e-106	1.35235e-104	-	PF04075:F420H(2)-dependent quinone reductase
RF680_RS02155	505.987	26.9981	4.23236	1.38586e-104	3.2293e-103	RF680_RS02155	sulfotransferase family protein && PF13469:Sulfotransferase family
Novel00119	6018.83	231.584	4.69917	2.02923e-104	4.71193e-103	-	PF02770:Acyl-CoA dehydrogenase, middle domain|PF02771:Acyl-CoA dehydrogenase, N-terminal domain|PF00441:Acyl-CoA dehydrogenase, C-terminal domain|PF00171:Aldehyde dehydrogenase family|PF03446:NAD binding domain of 6-phosphogluconate dehydrogenase|PF14833:NAD-binding of NADP-dependent 3-hydroxyisobutyrate dehydrogenase
RF680_RS13445	3944.19	319.595	3.62704	1.17417e-103	2.71695e-102	nadC	carboxylating nicotinate-nucleotide diphosphorylase && PF02749:Quinolinate phosphoribosyl transferase, N-terminal domain|PF01729:Quinolinate phosphoribosyl transferase, C-terminal domain
RF680_RS03310	408.489	1998.67	-2.29094	1.25867e-103	2.90238e-102	RF680_RS03310	DUF7159 family protein && -
RF680_RS23765	1278.88	188.843	2.75745	1.85522e-103	4.26315e-102	RF680_RS23765	virulence factor Mce family protein && PF11887:Cholesterol uptake porter CUP1 of Mce4, putative|PF02470:MlaD protein
RF680_RS23845	572.362	16.2626	5.13019	3.57082e-103	8.17719e-102	RF680_RS23845	hypothetical protein && -
RF680_RS01520	725.863	64.8425	3.48801	5.11458e-103	1.16721e-101	RF680_RS01520	thiolase family protein && -
RF680_RS21680	661.665	52.8537	3.65081	9.99642e-103	2.2735e-101	RF680_RS21680	acyl-CoA dehydrogenase family protein && PF00441:Acyl-CoA dehydrogenase, C-terminal domain|PF02771:Acyl-CoA dehydrogenase, N-terminal domain|PF02770:Acyl-CoA dehydrogenase, middle domain
RF680_RS11555	25.6142	817.274	-4.9998	1.07994e-102	2.44774e-101	RF680_RS11555	hypothetical protein && -
RF680_RS03895	160.205	1589.83	-3.31193	1.48082e-102	3.34495e-101	RF680_RS03895	cupin domain-containing protein && PF08007:JmjC domain
RF680_RS17765	4906.38	1023.5	2.26078	2.31201e-102	5.20476e-101	RF680_RS17765	carbohydrate kinase family protein && PF00294:pfkB family carbohydrate kinase
RF680_RS25600	1233.61	213.07	2.53493	2.40819e-102	5.40297e-101	RF680_RS25600	amidohydrolase family protein && PF04909:Amidohydrolase
RF680_RS09320	5012.24	1249.36	2.00434	3.43108e-102	7.67199e-101	nrdF	class 1b ribonucleoside-diphosphate reductase subunit beta && PF00268:Ribonucleotide reductase, small chain
RF680_RS28830	10.3813	1259.71	-6.93355	2.61176e-101	5.82037e-100	RF680_RS28830	hypothetical protein && -
RF680_RS17120	5.77814	3223.1	-9.11385	2.81257e-101	6.24693e-100	RF680_RS17120	FAD-dependent oxidoreductase && -
RF680_RS09635	82.7692	1059.54	-3.67721	3.83099e-101	8.48053e-100	RF680_RS09635	sensor domain-containing protein && PF14032:PknH-like extracellular domain
sRNA00042	475.397	16.0859	4.88237	7.1539e-101	1.57837e-99	-	-
RF680_RS23770	1152.61	127.928	3.17104	7.83231e-101	1.72233e-99	RF680_RS23770	MCE family protein && PF02470:MlaD protein|PF11887:Cholesterol uptake porter CUP1 of Mce4, putative
RF680_RS22235	1710.26	378.1	2.17722	1.15485e-100	2.53113e-99	RF680_RS22235	metallophosphoesterase family protein && PF00149:Calcineurin-like phosphoesterase
RF680_RS15890	41.7795	1520.48	-5.18806	1.31665e-100	2.87628e-99	RF680_RS15890	hypothetical protein && -
RF680_RS21970	12908.2	2534.28	2.34855	1.40518e-100	3.05961e-99	rpmE	50S ribosomal protein L31 && -
RF680_RS05915	2371.97	523.821	2.17913	1.91676e-100	4.15987e-99	rfbB	dTDP-glucose 4%2C6-dehydratase && PF16363:GDP-mannose 4,6 dehydratase
RF680_RS21690	1523.89	121.31	3.65126	2.96645e-100	6.41701e-99	RF680_RS21690	acetyl-CoA C-acetyltransferase && PF00108:Thiolase, N-terminal domain|PF02803:Thiolase, C-terminal domain
Novel00448	2996.83	166.09	4.17266	3.91136e-100	8.43355e-99	-	PF02502:Ribose/Galactose Isomerase|PF01323:DSBA-like thioredoxin domain
RF680_RS04325	2701.56	584.875	2.2074	7.49449e-100	1.61071e-98	RF680_RS04325	RND family transporter && PF03176:MMPL family
RF680_RS21685	726.529	66.6687	3.44337	1.00293e-99	2.14854e-98	RF680_RS21685	CoA transferase && PF02515:CoA-transferase family III
RF680_RS01630	572.487	5705.17	-3.31695	1.14126e-99	2.43701e-98	RF680_RS01630	cutinase family protein && PF01083:Cutinase
RF680_RS00660	23.6883	807.888	-5.08965	2.67194e-99	5.68729e-98	RF680_RS00660	polyketide synthase && PF02801:Beta-ketoacyl synthase, C-terminal domain|PF00109:Beta-ketoacyl synthase, N-terminal domain
RF680_RS16740	530.343	49.1156	3.43289	3.17294e-99	6.73211e-98	RF680_RS16740	hypothetical protein && -
RF680_RS28245	162.108	1797.58	-3.47087	4.19938e-99	8.88155e-98	RF680_RS28245	type 1 glutamine amidotransferase domain-containing protein && PF01965:DJ-1/PfpI family
RF680_RS06460	196.24	1531.57	-2.9632	7.4514e-99	1.57094e-97	RF680_RS06460	ATP-binding cassette domain-containing protein && PF00498:FHA domain|PF01061:ABC-2 type transporter|PF00005:ABC transporter
RF680_RS27880	147.974	1060.5	-2.8426	1.05585e-98	2.21895e-97	RF680_RS27880	hypothetical protein && -
RF680_RS24105	3.98427	5504.54	-10.4161	1.35102e-98	2.83032e-97	RF680_RS24105	helix-turn-helix transcriptional regulator && PF00196:Bacterial regulatory proteins, luxR family
RF680_RS11025	163.127	2590.97	-3.98963	2.4467e-98	5.10961e-97	RF680_RS11025	class I adenylate-forming enzyme family protein && PF13193:AMP-binding enzyme C-terminal domain|PF00501:AMP-binding enzyme
Novel00456	8587.74	445.567	4.26883	3.47883e-98	7.2423e-97	-	PF00109:Beta-ketoacyl synthase, N-terminal domain|PF08354:Fatty acid synthase subunit beta/Fas1-like, helical|PF18094:DNA polymerase beta N-terminal domain|PF00698:Acyl transferase domain|PF02801:Beta-ketoacyl synthase, C-terminal domain|PF01575:MaoC like domain
RF680_RS07245	63.9461	856.16	-3.74202	4.55654e-98	9.45625e-97	RF680_RS07245	hypothetical protein && -
RF680_RS16730	952.126	141.667	2.74774	5.05756e-98	1.04633e-96	RF680_RS16730	MmpS family transport accessory protein && PF05423:Mycobacterium membrane protein
RF680_RS18910	442.425	5022.39	-3.50458	6.68618e-98	1.37897e-96	RF680_RS18910	hypothetical protein && -
RF680_RS14150	1497.73	310.693	2.26962	5.12124e-97	1.05295e-95	RF680_RS14150	3-keto-5-aminohexanoate cleavage protein && PF05853:beta-keto acid cleavage enzyme
RF680_RS04645	2981.46	13779.5	-2.20838	1.02148e-96	2.09371e-95	RF680_RS04645	STAS domain-containing protein && PF01740:STAS domain
sRNA00026	468.465	10.4841	5.47878	2.27694e-96	4.65266e-95	-	-
RF680_RS18715	744.007	79.9071	3.22261	2.39956e-96	4.88819e-95	RF680_RS18715	LLM class flavin-dependent oxidoreductase && PF00296:Luciferase-like monooxygenase
RF680_RS27705	1683.9	368.174	2.19397	3.77661e-96	7.66987e-95	panC	pantoate--beta-alanine ligase && PF02569:Pantoate-beta-alanine ligase
RF680_RS28235	165.388	1342.88	-3.02173	1.23247e-95	2.49539e-94	RF680_RS28235	CDGSH iron-sulfur domain-containing protein && -
RF680_RS23740	4993.94	1112.41	2.16622	1.42093e-95	2.86821e-94	RF680_RS23740	type II toxin-antitoxin system prevent-host-death family antitoxin && -
RF680_RS20885	2807.45	585.245	2.26175	6.32247e-95	1.27235e-93	RF680_RS20885	CoA transferase subunit A && PF01144:Coenzyme A transferase
RF680_RS14370	3.61106	7727.69	-11.0744	7.87736e-95	1.58047e-93	RF680_RS14370	universal stress protein && PF00582:Universal stress protein family
RF680_RS00610	471.615	33.4918	3.81586	1.08942e-94	2.17918e-93	RF680_RS00610	TetR/AcrR family transcriptional regulator && PF00440:Bacterial regulatory proteins, tetR family
RF680_RS02965	3634.17	1051.5	1.78927	1.89942e-94	3.788e-93	RF680_RS02965	acetolactate synthase large subunit && PF00205:Thiamine pyrophosphate enzyme, central domain|PF02775:Thiamine pyrophosphate enzyme, C-terminal TPP binding domain|PF02776:Thiamine pyrophosphate enzyme, N-terminal TPP binding domain
RF680_RS04320	977.083	131.937	2.88949	2.08116e-94	4.13802e-93	RF680_RS04320	MmpS family transport accessory protein && PF05423:Mycobacterium membrane protein
RF680_RS16840	119.061	1298.57	-3.44909	1.25806e-93	2.49397e-92	RF680_RS16840	HAD family hydrolase && PF13419:Haloacid dehalogenase-like hydrolase
RF680_RS16720	549.326	56.3142	3.28456	1.88092e-93	3.71761e-92	RF680_RS16720	AAA family ATPase && PF13304:AAA domain, putative AbiEii toxin, Type IV TA system
RF680_RS28260	974.944	6432.76	-2.72199	3.3637e-93	6.62858e-92	RF680_RS28260	LLM class F420-dependent oxidoreductase && PF00296:Luciferase-like monooxygenase
RF680_RS27695	1112.1	149.672	2.89029	4.48451e-93	8.81113e-92	RF680_RS27695	type III pantothenate kinase && PF03309:Type III pantothenate kinase
RF680_RS27225	2227.86	593.33	1.90861	4.66463e-93	9.13799e-92	kstD	3-oxosteroid 1-dehydrogenase && PF00890:FAD binding domain
RF680_RS26535	1096.75	175.798	2.64037	4.82141e-93	9.41735e-92	RF680_RS26535	TetR/AcrR family transcriptional regulator && PF17940:Tetracyclin repressor-like, C-terminal domain
RF680_RS19285	351.991	3545.99	-3.33215	5.65672e-93	1.10165e-91	RF680_RS19285	ferredoxin && -
Novel00521	162.746	1376.36	-3.07962	6.59638e-93	1.28089e-91	-	PF08666:SAF domain
RF680_RS06360	3458.2	542.515	2.67288	7.76587e-93	1.50359e-91	RF680_RS06360	WhiB family transcriptional regulator && PF02467:Transcription factor WhiB
RF680_RS22915	707.546	3929.36	-2.47331	1.61909e-92	3.1257e-91	RF680_RS22915	PE family protein && PF00934:PE family
RF680_RS08405	69.8908	977.042	-3.80532	1.71336e-92	3.2981e-91	RF680_RS08405	universal stress protein && PF00582:Universal stress protein family
RF680_RS04590	6087.68	1689.51	1.84919	4.6455e-92	8.9164e-91	RF680_RS04590	lysophospholipid acyltransferase family protein && PF01553:Acyltransferase
RF680_RS26595	400.859	18.9945	4.39573	6.94716e-92	1.32957e-90	RF680_RS26595	TetR/AcrR family transcriptional regulator && PF00440:Bacterial regulatory proteins, tetR family
RF680_RS02385	799.849	81.5348	3.29021	1.3822e-91	2.6377e-90	RF680_RS02385	acyl-CoA thioesterase && PF20789:Acyl-CoA thioesterase C-terminal domain
RF680_RS24820	353.333	2000.6	-2.50196	1.42203e-91	2.70593e-90	RF680_RS24820	STAS domain-containing protein && PF01740:STAS domain
RF680_RS14315	73.3112	2123.96	-4.85875	2.09102e-91	3.96756e-90	RF680_RS14315	wax ester/triacylglycerol synthase family O-acyltransferase && PF06974:WS/DGAT C-terminal domain|PF03007:Wax ester synthase/diacylglycerol acyltransferase catalytic domain
RF680_RS09740	17.3893	1028.04	-5.8805	2.78206e-91	5.26371e-90	RF680_RS09740	MinD/ParA family ATP-binding protein && -
RF680_RS16045	514.4	18.2002	4.84036	4.0435e-91	7.62866e-90	RF680_RS16045	enoyl-CoA hydratase && PF00378:Enoyl-CoA hydratase/isomerase
RF680_RS13440	7055.54	820.476	3.10485	6.82518e-91	1.28402e-89	RF680_RS13440	L-aspartate oxidase && PF00890:FAD binding domain
RF680_RS09280	6169.7	1711.45	1.85015	1.2956e-90	2.43053e-89	nrdE	class 1b ribonucleoside-diphosphate reductase subunit alpha && PF08343:Ribonucleotide reductase N-terminal|PF00317:Ribonucleotide reductase, all-alpha domain|PF02867:Ribonucleotide reductase, barrel domain
Novel00289	141.15	1919.6	-3.76587	6.10836e-90	1.14269e-88	-	PF00934:PE family
RF680_RS00890	2865.72	765.453	1.90439	1.61131e-89	3.00582e-88	RF680_RS00890	acyl-CoA dehydrogenase family protein && PF02770:Acyl-CoA dehydrogenase, middle domain|PF00441:Acyl-CoA dehydrogenase, C-terminal domain|PF02771:Acyl-CoA dehydrogenase, N-terminal domain
RF680_RS18845	597.205	6318.78	-3.40326	3.19208e-89	5.93798e-88	RF680_RS18845	AAA family ATPase && PF13671:AAA domain
RF680_RS13105	1942.26	448.295	2.11489	3.22849e-89	5.98894e-88	pks2	sulfolipid-1 biosynthesis phthioceranic/hydroxyphthioceranic acid synthase && PF14765:Polyketide synthase dehydratase N-terminal domain|PF00698:Acyl transferase domain|PF00107:Zinc-binding dehydrogenase|PF21089:Polyketide synthase dehydratase domain|PF08659:KR domain|PF16197:Ketoacyl-synthetase C-terminal extension|PF00109:Beta-ketoacyl synthase, N-terminal domain|PF02801:Beta-ketoacyl synthase, …
RF680_RS28255	485.861	3259.97	-2.7464	4.11602e-89	7.61407e-88	RF680_RS28255	SRPBCC family protein && PF03364:Polyketide cyclase / dehydrase and lipid transport
RF680_RS18645	1318.08	251.289	2.39132	1.04286e-88	1.92379e-87	alsS	acetolactate synthase AlsS && PF02776:Thiamine pyrophosphate enzyme, N-terminal TPP binding domain|PF02775:Thiamine pyrophosphate enzyme, C-terminal TPP binding domain|PF00205:Thiamine pyrophosphate enzyme, central domain
Novel00222	521.02	21.8052	4.57064	1.26822e-88	2.33303e-87	-	PF11452:Protein of unknown function (DUF3000)
RF680_RS19910	287.904	3180.42	-3.46631	1.40287e-88	2.5736e-87	RF680_RS19910	esterase family protein && PF00756:Putative esterase
RF680_RS06635	7.61378	1269.96	-7.38214	1.42692e-88	2.61052e-87	RF680_RS06635	SIMPL domain-containing protein && PF04402:Protein of unknown function (DUF541)
RF680_RS00955	632.421	61.0286	3.36997	9.62123e-88	1.75535e-86	RF680_RS00955	flavin-containing monooxygenase && PF07992:Pyridine nucleotide-disulphide oxidoreductase
RF680_RS11485	2658.98	685.64	1.9552	1.10474e-87	2.01002e-86	msrB	peptide-methionine (R)-S-oxide reductase MsrB && PF01641:SelR domain
RF680_RS19050	1918.38	406.69	2.2374	1.58635e-87	2.87841e-86	RF680_RS19050	methyltransferase && PF00891:O-methyltransferase domain
RF680_RS03975	32.2864	589.853	-4.19319	1.73779e-87	3.1446e-86	RF680_RS03975	DUF1501 domain-containing protein && PF07394:Protein of unknown function (DUF1501)
RF680_RS23685	87.9699	803.038	-3.19233	3.78652e-87	6.83323e-86	RF680_RS23685	heavy metal translocating P-type ATPase && PF00702:haloacid dehalogenase-like hydrolase|PF00122:E1-E2 ATPase
RF680_RS20220	2575.21	685.269	1.90979	4.55196e-87	8.1923e-86	RF680_RS20220	sulfate/molybdate ABC transporter ATP-binding protein && PF12857:TOBE-like domain|PF00005:ABC transporter
RF680_RS10400	3015.09	697.406	2.11143	1.00474e-86	1.80337e-85	RF680_RS10400	amidase && PF01425:Amidase
RF680_RS29250	3765.68	959.434	1.97313	1.73693e-86	3.10916e-85	fadD32	long-chain-fatty-acid--AMP ligase FadD32 && PF00501:AMP-binding enzyme
RF680_RS19485	35.2515	995.571	-4.82785	2.38165e-86	4.25175e-85	RF680_RS19485	TolB family protein && -
RF680_RS18860	907.862	7405.53	-3.02802	3.02331e-86	5.38279e-85	RF680_RS18860	universal stress protein && PF00582:Universal stress protein family
RF680_RS08240	1430.39	11058.5	-2.95064	3.20332e-86	5.68804e-85	RF680_RS08240	Acg family FMN-binding oxidoreductase && -
RF680_RS02375	452.343	34.2484	3.73076	6.83051e-86	1.20964e-84	RF680_RS02375	thioesterase family protein && PF13622:Acyl-CoA thioesterase N-terminal domain|PF20789:Acyl-CoA thioesterase C-terminal domain
RF680_RS08725	603.806	3576.03	-2.5658	8.28256e-86	1.46289e-84	RF680_RS08725	hemerythrin domain-containing protein && PF01814:Hemerythrin HHE cation binding domain
RF680_RS14140	2264.48	479.958	2.23753	1.00664e-85	1.77323e-84	RF680_RS14140	cyclase family protein && PF04199:Putative cyclase
RF680_RS00745	6.73577	1501.5	-7.80401	2.69383e-85	4.73274e-84	RF680_RS00745	hypothetical protein && -
RF680_RS23110	1377.18	323.767	2.08797	2.97786e-85	5.21793e-84	RF680_RS23110	thiolase family protein && PF00108:Thiolase, N-terminal domain|PF02803:Thiolase, C-terminal domain
RF680_RS02235	1553.26	355.111	2.12942	4.8655e-85	8.50311e-84	RF680_RS02235	TetR/AcrR family transcriptional regulator && PF00440:Bacterial regulatory proteins, tetR family
RF680_RS21120	1181.9	201.661	2.55085	6.76819e-85	1.17973e-83	acpS	holo-ACP synthase AcpS && PF01648:4'-phosphopantetheinyl transferase superfamily
RF680_RS14155	1181.1	269.004	2.13426	8.47726e-85	1.47376e-83	RF680_RS14155	IclR family transcriptional regulator && PF01614:Bacterial transcriptional regulator|PF09339:IclR helix-turn-helix domain
RF680_RS05395	1068.4	122.189	3.12823	1.0073e-84	1.7466e-83	RF680_RS05395	TetR/AcrR family transcriptional regulator && PF13305:Tetracyclin repressor-like, C-terminal domain|PF00440:Bacterial regulatory proteins, tetR family
RF680_RS23750	1004.49	157.624	2.6698	1.05299e-84	1.82107e-83	RF680_RS23750	virulence factor Mce family protein && PF02470:MlaD protein
RF680_RS18850	2347.77	18130.6	-2.949	1.4472e-84	2.49633e-83	RF680_RS18850	universal stress protein && PF00582:Universal stress protein family
RF680_RS26620	388.974	11.5532	5.05612	1.93786e-84	3.33403e-83	RF680_RS26620	hypothetical protein && -
RF680_RS07465	1573.31	402.349	1.96679	5.82421e-84	9.99447e-83	RF680_RS07465	sensor histidine kinase && PF12282:Histidine kinase PdtaS, GAF domain|PF02518:Histidine kinase-, DNA gyrase B-, and HSP90-like ATPase|PF07568:Histidine kinase
sRNA00061	1401.11	282.648	2.308	8.1958e-84	1.40279e-82	-	-
RF680_RS02950	1765.01	361.838	2.28729	9.93535e-84	1.69616e-82	RF680_RS02950	TetR/AcrR family transcriptional regulator && PF00440:Bacterial regulatory proteins, tetR family
RF680_RS01405	629.401	95.6222	2.71903	1.17567e-83	2.00195e-82	RF680_RS01405	alpha/beta fold hydrolase && PF00561:alpha/beta hydrolase fold
RF680_RS00755	11.6063	883.903	-6.2467	1.21745e-83	2.0678e-82	RF680_RS00755	class I SAM-dependent methyltransferase && PF08241:Methyltransferase domain
RF680_RS08245	2305.98	14593.7	-2.66185	1.67689e-83	2.84088e-82	RF680_RS08245	WS/DGAT/MGAT family O-acyltransferase && PF06974:WS/DGAT C-terminal domain|PF03007:Wax ester synthase/diacylglycerol acyltransferase catalytic domain
RF680_RS05090	104.487	1241.59	-3.57143	4.34116e-83	7.33579e-82	RF680_RS05090	cytochrome P450 && PF00067:Cytochrome P450
RF680_RS21300	183.057	1174.32	-2.68093	7.46575e-83	1.25838e-81	RF680_RS21300	AAA family ATPase && -
RF680_RS21410	986.612	192.706	2.3565	9.32645e-83	1.56802e-81	RF680_RS21410	amidohydrolase family protein && PF04909:Amidohydrolase
Novel00120	4543.47	346.58	3.71284	1.02889e-82	1.72547e-81	-	PF16363:GDP-mannose 4,6 dehydratase|PF00296:Luciferase-like monooxygenase
RF680_RS28360	1228.29	249.854	2.29686	1.65486e-82	2.76824e-81	egtC	ergothioneine biosynthesis protein EgtC && -
RF680_RS25850	84.1005	706.97	-3.07097	5.92384e-82	9.88448e-81	RF680_RS25850	PPE family protein && PF00823:PPE family
RF680_RS01605	892.926	150.914	2.56473	6.62708e-82	1.10302e-80	RF680_RS01605	polysaccharide deacetylase family protein && PF01522:Polysaccharide deacetylase
RF680_RS18220	166.525	1189.45	-2.83792	6.80025e-82	1.12901e-80	RF680_RS18220	FAD-binding oxidoreductase && PF02913:FAD linked oxidases, C-terminal domain|PF01565:FAD binding domain
RF680_RS10085	13.8496	640.197	-5.52789	1.34867e-81	2.23355e-80	RF680_RS10085	AMP-binding protein && PF00501:AMP-binding enzyme
RF680_RS07325	11421.7	3066.85	1.89708	1.84695e-81	3.05114e-80	RF680_RS07325	ferredoxin reductase && PF00175:Oxidoreductase NAD-binding domain|PF00111:2Fe-2S iron-sulfur cluster binding domain|PF00970:Oxidoreductase FAD-binding domain
RF680_RS28160	103.167	933.907	-3.17919	1.97553e-81	3.25545e-80	mbp1	microaggregate-binding protein 1 && -
RF680_RS15030	18.7201	672.822	-5.16174	2.87493e-81	4.72585e-80	RF680_RS15030	type II toxin-antitoxin system Rv0910 family toxin && PF10604:Polyketide cyclase / dehydrase and lipid transport
RF680_RS03585	221.454	1172.11	-2.40357	3.108e-81	5.09635e-80	RF680_RS03585	Rv0340 family IniB-related protein && -
RF680_RS19870	3626.37	899.395	2.01197	3.34119e-81	5.46523e-80	cysE	serine O-acetyltransferase && PF00132:Bacterial transferase hexapeptide (six repeats)
RF680_RS28915	974.42	167.563	2.53966	3.78734e-81	6.17978e-80	RF680_RS28915	SDR family NAD(P)-dependent oxidoreductase && PF13561:Enoyl-(Acyl carrier protein) reductase
RF680_RS08260	269.994	2303.37	-3.09252	3.82277e-81	6.22231e-80	RF680_RS08260	Acg family FMN-binding oxidoreductase && -
Novel00479	597.152	22.3088	4.74525	1.42021e-80	2.30602e-79	-	PF00753:Metallo-beta-lactamase superfamily
RF680_RS08440	94.5831	1476.63	-3.96245	1.50985e-80	2.44558e-79	RF680_RS08440	hypothetical protein && -
Novel00188	1087.15	42.4587	4.6831	1.91076e-80	3.08743e-79	-	PF03773:Predicted permease
RF680_RS18295	110.911	740.99	-2.73917	2.8289e-80	4.55989e-79	RF680_RS18295	cytochrome P450 && PF00067:Cytochrome P450
RF680_RS09075	4762.09	695.83	2.7755	3.21905e-80	5.17619e-79	RF680_RS09075	TetR/AcrR family transcriptional regulator && -
Novel00308	28.0113	1181.82	-5.39271	4.96738e-80	7.96821e-79	-	PF11625:Protein of unknown function (DUF3253)|PF19457:Family of unknown function (DUF5994)
RF680_RS16410	121.314	1073.45	-3.14505	8.58055e-80	1.37251e-78	RF680_RS16410	cyclopropane mycolic acid synthase family methyltransferase && PF02353:Mycolic acid cyclopropane synthetase
RF680_RS16685	7.19881	1071.52	-7.22437	8.59756e-80	1.37251e-78	RF680_RS16685	PE family protein && PF00934:PE family
RF680_RS20055	2017.23	567.782	1.82926	1.04098e-79	1.65782e-78	hrcA	heat-inducible transcriptional repressor HrcA && PF01628:HrcA protein C terminal domain
RF680_RS08715	806.005	2733.94	-1.76232	1.86404e-79	2.96151e-78	RF680_RS08715	protein adenylyltransferase SelO && PF02696:Protein adenylyltransferase SelO
Novel00436	1041.26	62.9587	4.04731	3.08749e-79	4.89356e-78	-	PF13450:NAD(P)-binding Rossmann-like domain
RF680_RS24295	1074.46	227.902	2.23724	3.52789e-79	5.57826e-78	RF680_RS24295	NAD(P)/FAD-dependent oxidoreductase && PF07992:Pyridine nucleotide-disulphide oxidoreductase
RF680_RS28150	50.4119	930.46	-4.20285	4.86544e-79	7.67492e-78	RF680_RS28150	DUF7218 family protein && -
RF680_RS27255	1722.73	342.34	2.33245	6.19574e-79	9.75022e-78	fadE29	acyl-CoA dehydrogenase FadE29 && PF00441:Acyl-CoA dehydrogenase, C-terminal domain|PF02770:Acyl-CoA dehydrogenase, middle domain|PF02771:Acyl-CoA dehydrogenase, N-terminal domain
RF680_RS02355	657.747	118.23	2.4756	8.56526e-79	1.34473e-77	RF680_RS02355	NAD(P)H-dependent amine dehydrogenase family protein && PF19328:2,4-diaminopentanoate dehydrogenase C-terminal domain
RF680_RS18710	487.911	51.2138	3.2575	9.01926e-78	1.41266e-76	RF680_RS18710	cytochrome P450 && PF00067:Cytochrome P450
Novel00076	181.537	1266.47	-2.80169	1.04424e-77	1.63172e-76	-	-
RF680_RS10395	3850.56	1039.49	1.88877	2.0904e-77	3.25877e-76	tsf	translation elongation factor Ts && PF00889:Elongation factor TS
RF680_RS02705	8618.3	2275.27	1.92156	2.39272e-77	3.72132e-76	RF680_RS02705	phosphoenolpyruvate carboxykinase (GTP) && PF00821:Phosphoenolpyruvate carboxykinase C-terminal P-loop domain|PF17297:Phosphoenolpyruvate carboxykinase N-terminal domain
RF680_RS15545	76.5872	685.599	-3.16225	4.1829e-77	6.49033e-76	RF680_RS15545	TIGR03618 family F420-dependent PPOX class oxidoreductase && PF01243:Pyridoxamine 5'-phosphate oxidase
RF680_RS27265	1244.52	235.507	2.40332	5.01e-77	7.75557e-76	RF680_RS27265	cytochrome P450 && PF00067:Cytochrome P450
RF680_RS14130	3248.92	834.862	1.96041	1.03427e-76	1.59734e-75	RF680_RS14130	SDR family NAD(P)-dependent oxidoreductase && PF13561:Enoyl-(Acyl carrier protein) reductase
RF680_RS16890	2408.47	15197.7	-2.65757	1.20203e-76	1.85213e-75	RF680_RS16890	universal stress protein && PF00582:Universal stress protein family
RF680_RS00825	5594.03	1363.52	2.03614	1.37029e-76	2.10651e-75	RF680_RS00825	MarR family winged helix-turn-helix transcriptional regulator && PF01047:MarR family
RF680_RS09270	4505.88	1237.65	1.86404	1.39424e-76	2.13837e-75	RF680_RS09270	redoxin NrdH && -
RF680_RS14265	1426.05	9344.74	-2.71204	1.81692e-76	2.78023e-75	RF680_RS14265	Acg family FMN-binding oxidoreductase && -
RF680_RS05485	157.86	1178.4	-2.89922	2.33985e-76	3.57218e-75	RF680_RS05485	SHOCT domain-containing protein && -
RF680_RS15695	499.78	61.6413	3.01986	3.1229e-76	4.7567e-75	RF680_RS15695	flavin-containing monooxygenase && PF00743:Flavin-binding monooxygenase-like
RF680_RS10760	1009.05	225.766	2.16041	4.3989e-76	6.68491e-75	cobA	uroporphyrinogen-III C-methyltransferase && PF00590:Tetrapyrrole (Corrin/Porphyrin) Methylases|PF13241:Putative NAD(P)-binding
RF680_RS14365	413.028	1611.46	-1.96368	4.85631e-76	7.36319e-75	RF680_RS14365	sensor histidine kinase && PF07730:Histidine kinase|PF02518:Histidine kinase-, DNA gyrase B-, and HSP90-like ATPase|PF13185:GAF domain
RF680_RS27500	1653.14	458.572	1.85027	1.01295e-75	1.53235e-74	RF680_RS27500	acyl-CoA dehydrogenase && PF02771:Acyl-CoA dehydrogenase, N-terminal domain|PF00441:Acyl-CoA dehydrogenase, C-terminal domain|PF02770:Acyl-CoA dehydrogenase, middle domain
RF680_RS19370	712.051	130.993	2.44239	1.0875e-75	1.64138e-74	RF680_RS19370	TetR/AcrR family transcriptional regulator && -
RF680_RS04410	2065.13	565.66	1.86878	1.10548e-75	1.66474e-74	aceA	isocitrate lyase && PF00463:Isocitrate lyase family
RF680_RS20420	935.207	192.982	2.27563	1.36816e-75	2.05565e-74	rsfS	ribosome silencing factor && PF02410:Ribosomal silencing factor during starvation
RF680_RS12155	242.043	1235.48	-2.35228	1.5992e-75	2.39736e-74	RF680_RS12155	transglutaminase family protein && PF01841:Transglutaminase-like superfamily|PF08379:Bacterial transglutaminase-like N-terminal region
RF680_RS28545	5.78591	1235.7	-7.73011	3.26177e-75	4.87676e-74	RF680_RS28545	hypothetical protein && -
RF680_RS08745	1294.09	243.662	2.41068	3.26782e-75	4.87676e-74	RF680_RS08745	TauD/TfdA family dioxygenase && PF02668:Taurine catabolism dioxygenase TauD, TfdA family
RF680_RS03840	2296.37	561.115	2.03329	4.51795e-75	6.72729e-74	RF680_RS03840	cation diffusion facilitator family transporter && PF01545:Cation efflux family
Novel00025	576.606	14.9063	5.25986	4.93829e-75	7.33673e-74	-	PF10400:Virulence activator alpha C-term|PF03551:Transcriptional regulator PadR-like family
RF680_RS13610	1309.52	9179.45	-2.80911	7.25298e-75	1.07516e-73	RF680_RS13610	HdeD family acid-resistance protein && PF03729:Short repeat of unknown function (DUF308)
RF680_RS18395	426.47	32.1036	3.73443	1.11542e-74	1.64978e-73	RF680_RS18395	hypothetical protein && -
RF680_RS14065	586.231	103.188	2.50533	1.41894e-74	2.09404e-73	steA	putative cytokinetic ring protein SteA && PF12555:SteA-like C-terminal domain
RF680_RS14680	351.137	1619.65	-2.20545	6.05503e-74	8.91607e-73	RF680_RS14680	serine/threonine-protein kinase && PF00069:Protein kinase domain
RF680_RS14795	309.308	1788.34	-2.53256	6.97385e-74	1.02463e-72	RF680_RS14795	iron-containing alcohol dehydrogenase && PF00465:Iron-containing alcohol dehydrogenase
RF680_RS02625	1819.77	392.748	2.21153	1.40186e-73	2.05514e-72	RF680_RS02625	TetR/AcrR family transcriptional regulator && -
RF680_RS09080	5371.61	656.378	3.03349	1.59199e-73	2.32872e-72	RF680_RS09080	DMT family transporter && PF00893:Small Multidrug Resistance protein
RF680_RS13720	4606.55	1050.04	2.13319	3.39719e-73	4.95841e-72	RF680_RS13720	universal stress protein && PF00582:Universal stress protein family
RF680_RS11955	466.913	3634.6	-2.96078	3.60022e-73	5.24321e-72	RF680_RS11955	hypothetical protein && -
RF680_RS00705	261.266	1663.17	-2.67098	7.46294e-73	1.08449e-71	RF680_RS00705	NAD(P)/FAD-dependent oxidoreductase && PF14759:Reductase C-terminal|PF07992:Pyridine nucleotide-disulphide oxidoreductase
RF680_RS13825	272.191	1270.21	-2.22317	7.60238e-73	1.10234e-71	RF680_RS13825	rhomboid-like protein && PF20401:Rhomboid-like protein
RF680_RS27710	4362.61	1310.59	1.73508	1.00438e-72	1.45318e-71	RF680_RS27710	Rossmann-like and DUF2520 domain-containing protein && PF10728:Domain of unknown function (DUF2520)|PF10727:Rossmann-like domain
RF680_RS05415	46605.6	17096.4	1.44683	1.12239e-72	1.62039e-71	RF680_RS05415	DNA-directed RNA polymerase subunit beta' && PF04983:RNA polymerase Rpb1, domain 3|PF00623:RNA polymerase Rpb1, domain 2|PF05000:RNA polymerase Rpb1, domain 4|PF04998:RNA polymerase Rpb1, domain 5|PF04997:RNA polymerase Rpb1, domain 1
RF680_RS27340	17.4209	501.872	-4.84557	1.71809e-72	2.47502e-71	RF680_RS27340	PPE domain-containing protein && PF00823:PPE family
RF680_RS03040	20594.4	7017.38	1.5532	2.79789e-72	4.02181e-71	RF680_RS03040	acyl-CoA dehydrogenase && PF02770:Acyl-CoA dehydrogenase, middle domain|PF00441:Acyl-CoA dehydrogenase, C-terminal domain|PF12806:Acetyl-CoA dehydrogenase C-terminal like|PF12418:Acyl-CoA dehydrogenase N terminal
RF680_RS23565	6298.96	1971.39	1.67572	2.8313e-72	4.06105e-71	greA	transcription elongation factor GreA && PF01272:Transcription elongation factor, GreA/GreB, C-term|PF03449:Transcription elongation factor, N-terminal
RF680_RS23195	1206.28	315.254	1.93588	2.98064e-72	4.26604e-71	metE	5-methyltetrahydropteroyltriglutamate--homocysteine S-methyltransferase && PF08267:Cobalamin-independent synthase, N-terminal domain|PF01717:Cobalamin-independent synthase, Catalytic domain
RF680_RS06925	357.637	3169.3	-3.14772	4.95183e-72	7.07207e-71	RF680_RS06925	hypothetical protein && -
RF680_RS27250	797.623	131.666	2.59975	9.269e-72	1.32093e-70	RF680_RS27250	bifunctional MaoC family dehydratase N-terminal/OB-fold nucleic acid binding domain-containing protein && PF01796:DUF35 OB-fold domain, acyl-CoA-associated|PF13452:N-terminal half of MaoC dehydratase
RF680_RS09715	724.603	136.923	2.4043	1.17607e-71	1.67244e-70	RF680_RS09715	bifunctional diguanylate cyclase/phosphodiesterase && PF00990:Diguanylate cyclase, GGDEF domain|PF00563:EAL domain
RF680_RS27745	2672.04	7796.11	-1.54477	1.33695e-71	1.89715e-70	ftsH	ATP-dependent zinc metalloprotease FtsH && PF01434:Peptidase family M41|PF17862:AAA+ lid domain|PF00004:ATPase family associated with various cellular activities (AAA)
Novel00305	4.95501	1540.36	-8.28812	1.75906e-71	2.49082e-70	-	PF00582:Universal stress protein family
RF680_RS19480	48.155	657.745	-3.76762	1.96618e-71	2.77817e-70	RF680_RS19480	hypothetical protein && -
RF680_RS26940	1172.07	232.03	2.33815	2.25575e-71	3.18056e-70	RF680_RS26940	acyl-CoA dehydrogenase family protein && PF00441:Acyl-CoA dehydrogenase, C-terminal domain|PF02771:Acyl-CoA dehydrogenase, N-terminal domain
RF680_RS28585	261.347	1384.74	-2.40605	2.4668e-71	3.47077e-70	RF680_RS28585	PPOX class F420-dependent oxidoreductase && PF01243:Pyridoxamine 5'-phosphate oxidase
RF680_RS02150	494.095	36.9627	3.74635	2.91298e-71	4.08987e-70	RF680_RS02150	TetR/AcrR family transcriptional regulator && PF00440:Bacterial regulatory proteins, tetR family|PF16859:Tetracyclin repressor-like, C-terminal domain
RF680_RS18405	475.82	15.1631	4.97265	2.99745e-71	4.1996e-70	RF680_RS18405	alkaline phosphatase family protein && PF04185:Phosphoesterase family
RF680_RS23160	510.651	64.8245	2.97817	4.89375e-71	6.84198e-70	RF680_RS23160	ABC transporter substrate-binding protein && PF13458:Periplasmic binding protein
RF680_RS06610	83.254	639.374	-2.94041	3.17793e-70	4.43375e-69	RF680_RS06610	hypothetical protein && -
RF680_RS19345	541.512	2969.87	-2.45567	3.59753e-70	5.00863e-69	RF680_RS19345	SpoIIE family protein phosphatase && PF13185:GAF domain|PF07228:Stage II sporulation protein E (SpoIIE)|PF13581:Histidine kinase-like ATPase domain
RF680_RS08380	196.839	1373.69	-2.80329	5.01451e-70	6.96682e-69	RF680_RS08380	DUF1206 domain-containing protein && PF06724:Domain of Unknown Function (DUF1206)
RF680_RS05480	19002.7	5254.59	1.85447	5.45749e-70	7.56643e-69	tuf	elongation factor Tu && PF03143:Elongation factor Tu C-terminal domain|PF03144:Elongation factor Tu domain 2|PF00009:Elongation factor Tu GTP binding domain
RF680_RS15565	263.038	1361.19	-2.37079	5.49484e-70	7.60233e-69	RF680_RS15565	MDR family MFS transporter && PF07690:Major Facilitator Superfamily
RF680_RS25240	1463.42	380.805	1.94196	6.63943e-70	9.16683e-69	RF680_RS25240	MFS transporter && PF07690:Major Facilitator Superfamily
RF680_RS27470	708.339	136.925	2.37128	9.21906e-70	1.2702e-68	hsaB	3-hydroxy-9%2C10-secoandrosta-1%2C3%2C5(10)-triene-9%2C17-dione monooxygenase reductase subunit && PF01613:Flavin reductase like domain
RF680_RS10420	419.632	2107.54	-2.3282	1.16421e-69	1.60072e-68	RF680_RS10420	winged helix-turn-helix domain-containing protein && PF21695:Transcription regulator GlnR, N-terminal domain|PF00486:Transcriptional regulatory protein, C terminal
RF680_RS00435	1379.86	386.965	1.83373	1.4844e-69	2.03676e-68	RF680_RS00435	fused (3R)-hydroxyacyl-ACP dehydratase subunits HadA/HadB && PF13452:N-terminal half of MaoC dehydratase|PF01575:MaoC like domain
RF680_RS22390	574.731	69.1706	3.05069	2.19451e-69	3.0049e-68	RF680_RS22390	TetR/AcrR family transcriptional regulator && PF00440:Bacterial regulatory proteins, tetR family
RF680_RS11655	408.981	2323.08	-2.50627	2.46433e-69	3.36741e-68	RF680_RS11655	glutamate--cysteine ligase && PF04107:Glutamate-cysteine ligase family 2(GCS2)
Novel00301	9.84156	620.264	-5.97628	2.80687e-69	3.82761e-68	-	PF03007:Wax ester synthase/diacylglycerol acyltransferase catalytic domain
RF680_RS19220	287.438	1970.08	-2.77669	4.31955e-69	5.8783e-68	RF680_RS19220	anti-sigma factor antagonist && PF01740:STAS domain
RF680_RS10475	1334.54	323.798	2.04355	4.80559e-69	6.52637e-68	RF680_RS10475	fasciclin domain-containing protein && PF02469:Fasciclin domain
RF680_RS16110	25.1405	500.389	-4.31823	7.34583e-69	9.95585e-68	benA	benzoate 1%2C2-dioxygenase large subunit && PF00355:Rieske [2Fe-2S] domain|PF00848:Ring hydroxylating alpha subunit (catalytic domain)
RF680_RS24810	1189.32	4184.99	-1.8148	8.76174e-69	1.18507e-67	RF680_RS24810	AurF N-oxygenase family protein && PF11583:P-aminobenzoate N-oxygenase AurF
RF680_RS02435	432.82	36.5528	3.56363	1.25863e-68	1.69889e-67	RF680_RS02435	cytochrome P450 && PF00067:Cytochrome P450
RF680_RS22815	894.161	187.88	2.24993	1.31535e-68	1.77185e-67	RF680_RS22815	PucR family transcriptional regulator && PF13556:PucR C-terminal helix-turn-helix domain
RF680_RS13630	1203.95	305.679	1.97845	3.56779e-68	4.7963e-67	RF680_RS13630	lipid-transfer protein && PF00108:Thiolase, N-terminal domain
RF680_RS23570	1510.88	422.975	1.83625	4.45076e-68	5.97121e-67	RF680_RS23570	cystathionine gamma-synthase && PF01053:Cys/Met metabolism PLP-dependent enzyme
RF680_RS22505	457.534	39.6419	3.52975	4.60697e-68	6.16832e-67	RF680_RS22505	carboxymuconolactone decarboxylase family protein && PF02627:Carboxymuconolactone decarboxylase family
RF680_RS00670	71.4181	688.497	-3.26633	5.37222e-68	7.17845e-67	RF680_RS00670	non-ribosomal peptide synthetase && PF00668:Condensation domain|PF00501:AMP-binding enzyme|PF00550:Phosphopantetheine attachment site
RF680_RS16260	1223.42	330.782	1.88638	5.41425e-68	7.22009e-67	RF680_RS16260	sensor histidine kinase && PF02518:Histidine kinase-, DNA gyrase B-, and HSP90-like ATPase|PF17203:Single cache domain 3
Novel00174	1218.41	54.8627	4.47374	1.73744e-67	2.3123e-66	-	PF00903:Glyoxalase/Bleomycin resistance protein/Dioxygenase superfamily
RF680_RS05895	383.314	8.25147	5.53	2.41966e-67	3.21379e-66	RF680_RS05895	HNH endonuclease && PF02720:Domain of unknown function (DUF222)
RF680_RS21945	7547.28	2446.39	1.62548	3.45348e-67	4.57775e-66	RF680_RS21945	ATP synthase subunit I && PF03899:ATP synthase I chain
Novel00198	47.7449	544.754	-3.50895	4.63343e-67	6.1296e-66	-	-
RF680_RS16310	1264.38	156.372	3.01625	5.03016e-67	6.64122e-66	RF680_RS16310	TetR/AcrR family transcriptional regulator && PF16925:Tetracyclin repressor-like, C-terminal domain|PF00440:Bacterial regulatory proteins, tetR family
RF680_RS20790	40.0172	550.313	-3.78588	7.25219e-67	9.55591e-66	RF680_RS20790	non-ribosomal peptide synthetase && PF00550:Phosphopantetheine attachment site|PF00668:Condensation domain|PF00501:AMP-binding enzyme
RF680_RS03980	120.712	784.928	-2.69967	7.92812e-67	1.04259e-65	RF680_RS03980	DUF1800 domain-containing protein && PF08811:Protein of unknown function (DUF1800)
RF680_RS14495	10.704	564.594	-5.71544	8.74368e-67	1.14757e-65	RF680_RS14495	WS/DGAT/MGAT family O-acyltransferase && PF06974:WS/DGAT C-terminal domain|PF03007:Wax ester synthase/diacylglycerol acyltransferase catalytic domain
RF680_RS26935	1295.41	339.102	1.93437	1.18005e-66	1.54571e-65	RF680_RS26935	acyl-CoA dehydrogenase && PF02770:Acyl-CoA dehydrogenase, middle domain|PF00441:Acyl-CoA dehydrogenase, C-terminal domain|PF02771:Acyl-CoA dehydrogenase, N-terminal domain
RF680_RS03900	105.381	723.251	-2.77968	1.19066e-66	1.55653e-65	RF680_RS03900	sucrase ferredoxin && PF06999:Sucrase/ferredoxin-like
RF680_RS07060	194.408	1040.28	-2.41906	1.65281e-66	2.15644e-65	RF680_RS07060	bifunctional SulP family inorganic anion transporter/carbonic anhydrase && PF00916:Sulfate permease family|PF00484:Carbonic anhydrase
RF680_RS13395	35.5194	467.009	-3.72112	2.24895e-66	2.92849e-65	RF680_RS13395	hypothetical protein && -
RF680_RS16435	1328.29	313.647	2.08087	2.48235e-66	3.22608e-65	RF680_RS16435	glycosyltransferase family 4 protein && PF13439:Glycosyltransferase Family 4|PF00534:Glycosyl transferases group 1
RF680_RS13390	67.7975	598.555	-3.14479	3.47636e-66	4.50908e-65	RF680_RS13390	hypothetical protein && -
Novel00558	348.776	5.35364	6.02085	3.80048e-66	4.91084e-65	-	-
RF680_RS21350	1194.44	5219.51	-2.12756	3.80089e-66	4.91084e-65	RF680_RS21350	YbaB/EbfC family nucleoid-associated protein && -
RF680_RS06495	397.08	1589.13	-2.00062	5.06363e-66	6.52963e-65	RF680_RS06495	DUF732 domain-containing protein && PF05305:Protein of unknown function (DUF732)
RF680_RS11455	764.04	134.111	2.50904	6.12553e-66	7.88365e-65	RF680_RS11455	DUF3000 domain-containing protein && PF11452:Protein of unknown function (DUF3000)
Novel00349	1734.33	18848.3	-3.44204	7.91181e-66	1.01629e-64	-	-
RF680_RS20865	812.724	114.489	2.82634	1.02229e-65	1.31063e-64	RF680_RS20865	acyl-CoA dehydrogenase family protein && PF02770:Acyl-CoA dehydrogenase, middle domain|PF02771:Acyl-CoA dehydrogenase, N-terminal domain|PF00441:Acyl-CoA dehydrogenase, C-terminal domain
RF680_RS28955	266.044	1479.42	-2.4759	2.08415e-65	2.66683e-64	RF680_RS28955	DUF6131 family protein && -
RF680_RS16280	4.45798	1279.83	-8.15932	4.08103e-65	5.21195e-64	RF680_RS16280	hypothetical protein && -
RF680_RS28310	51.3508	805.52	-3.97555	4.47324e-65	5.70188e-64	RF680_RS28310	hypothetical protein && -
RF680_RS13830	20.8634	457.737	-4.4457	5.24943e-65	6.67844e-64	RF680_RS13830	PE domain-containing protein && PF00934:PE family|PF21526:PGRS repeats
RF680_RS14145	633.946	139.286	2.18737	8.60487e-65	1.09264e-63	RF680_RS14145	beta-D-galactosidase && -
RF680_RS20235	1833.56	501.065	1.87084	1.13873e-64	1.44319e-63	RF680_RS20235	sulfate ABC transporter substrate-binding protein && PF13531:Bacterial extracellular solute-binding protein
RF680_RS10260	32219.1	4315.33	2.90049	1.1858e-64	1.49998e-63	RF680_RS10260	N-acyl-D-amino-acid deacylase family protein && PF07969:Amidohydrolase family
RF680_RS24375	127.694	812.852	-2.67029	1.24318e-64	1.56957e-63	RF680_RS24375	SpoIIE family protein phosphatase && PF07228:Stage II sporulation protein E (SpoIIE)|PF13581:Histidine kinase-like ATPase domain|PF08448:PAS fold
RF680_RS16255	364.384	44.1972	3.0426	1.93237e-64	2.43507e-63	RF680_RS16255	response regulator && PF00072:Response regulator receiver domain
RF680_RS16860	113.752	825.424	-2.85891	3.18339e-64	4.00396e-63	RF680_RS16860	DUF1360 domain-containing protein && PF07098:Protein of unknown function (DUF1360)
RF680_RS01880	554.023	91.243	2.60432	3.96581e-64	4.97863e-63	RF680_RS01880	HNH endonuclease signature motif containing protein && PF02720:Domain of unknown function (DUF222)
RF680_RS24100	23.5161	473.07	-4.34129	4.14663e-64	5.19581e-63	RF680_RS24100	nitroreductase family deazaflavin-dependent oxidoreductase && PF04075:F420H(2)-dependent quinone reductase
RF680_RS24195	1244.35	373.413	1.73682	5.28388e-64	6.60833e-63	RF680_RS24195	TetR/AcrR family transcriptional regulator && PF00440:Bacterial regulatory proteins, tetR family
RF680_RS00520	230.368	1381.12	-2.58363	1.29137e-63	1.61202e-62	RF680_RS00520	LppU/SCO3897 family protein && -
RF680_RS22330	123.762	1039.24	-3.06853	1.31182e-63	1.63449e-62	RF680_RS22330	adenylate cyclase regulatory domain-containing protein && PF00211:Adenylate and Guanylate cyclase catalytic domain|PF16701:Adenylate cyclase regulatory domain
RF680_RS27945	588.106	2107.45	-1.84128	1.37266e-63	1.70709e-62	ssd	septum site-determining protein Ssd && -
RF680_RS15540	33.522	439.318	-3.7098	1.40791e-63	1.74765e-62	RF680_RS15540	EthD domain-containing protein && -
RF680_RS15230	586.353	111.82	2.39269	1.43092e-63	1.7729e-62	RF680_RS15230	FAD-binding protein && PF00890:FAD binding domain
RF680_RS14200	111.621	810.302	-2.8578	1.52742e-63	1.88894e-62	RF680_RS14200	LmeA family phospholipid-binding protein && PF11209:LmeA-like phospholipid-binding
RF680_RS13070	6735.32	2596.89	1.37494	1.5529e-63	1.91688e-62	RF680_RS13070	RND family transporter && PF03176:MMPL family
RF680_RS14305	913.379	5362.85	-2.55344	1.80317e-63	2.22168e-62	RF680_RS14305	AMP-dependent synthetase/ligase && PF00501:AMP-binding enzyme
RF680_RS28920	840.873	189.343	2.15237	2.3759e-63	2.92192e-62	RF680_RS28920	acyl-CoA dehydrogenase family protein && PF02770:Acyl-CoA dehydrogenase, middle domain|PF02771:Acyl-CoA dehydrogenase, N-terminal domain|PF00441:Acyl-CoA dehydrogenase, C-terminal domain
RF680_RS07815	17.9713	444.474	-4.63223	2.99738e-63	3.67941e-62	RF680_RS07815	alpha/beta hydrolase && -
RF680_RS28540	27.9605	467.823	-4.07183	4.20768e-63	5.15557e-62	RF680_RS28540	CHAT domain-containing protein && PF12770:CHAT domain
RF680_RS02860	2707.87	491.068	2.46214	7.88629e-63	9.64509e-62	RF680_RS02860	TetR/AcrR family transcriptional regulator && -
RF680_RS13400	909.545	5387.52	-2.56632	8.25877e-63	1.00821e-61	RF680_RS13400	hypothetical protein && -
Novel00513	5.71454	858	-7.20569	8.40466e-63	1.02414e-61	-	PF00196:Bacterial regulatory proteins, luxR family|PF04075:F420H(2)-dependent quinone reductase
RF680_RS14685	31.2841	409.417	-3.70797	1.39664e-62	1.69873e-61	RF680_RS14685	hypothetical protein && -
RF680_RS23060	633.064	88.3469	2.84093	1.41612e-62	1.71928e-61	RF680_RS23060	3-hydroxyacyl-CoA dehydrogenase && PF00106:short chain dehydrogenase
Novel00144	12207.8	1217.1	3.32614	1.52887e-62	1.85277e-61	-	PF00487:Fatty acid desaturase|PF00670:S-adenosyl-L-homocysteine hydrolase, NAD binding domain|PF05221:S-adenosyl-L-homocysteine hydrolase|PF00672:HAMP domain|PF00512:His Kinase A (phospho-acceptor) domain|PF00072:Response regulator receiver domain|PF00486:Transcriptional regulatory protein, C terminal
Novel00444	748.129	47.7223	3.96653	1.62721e-62	1.96836e-61	-	PF02775:Thiamine pyrophosphate enzyme, C-terminal TPP binding domain
Novel00482	804.436	11962.1	-3.89441	2.32269e-62	2.80454e-61	-	PF00005:ABC transporter|PF02129:X-Pro dipeptidyl-peptidase (S15 family)|PF04191:Phospholipid methyltransferase
RF680_RS16295	314.355	27.5406	3.51009	2.69315e-62	3.24596e-61	RF680_RS16295	EF-Tu/IF-2/RF-3 family GTPase && -
RF680_RS04010	1705.51	500.344	1.76957	3.04093e-62	3.65848e-61	glnX	protein kinase G-activating protein GlnX && -
RF680_RS20415	940.773	252.764	1.89652	4.28227e-62	5.14259e-61	gpgP	glucosyl-3-phosphoglycerate phosphatase && PF00300:Histidine phosphatase superfamily (branch 1)
Novel00226	80.3158	675.053	-3.07263	4.7135e-62	5.65025e-61	-	PF04107:Glutamate-cysteine ligase family 2(GCS2)
RF680_RS23675	2849.65	10871.8	-1.93187	6.0992e-62	7.29816e-61	RF680_RS23675	YncE family protein && -
RF680_RS23605	81304.4	31368.4	1.37401	7.83156e-62	9.35421e-61	RF680_RS23605	Bax inhibitor-1/YccA family protein && PF12811:Bax inhibitor 1 like
RF680_RS28135	61.4121	579.937	-3.23981	9.88414e-62	1.17847e-60	RF680_RS28135	glycosyltransferase && PF00535:Glycosyl transferase family 2
RF680_RS03470	553.43	3483.38	-2.65417	1.53637e-61	1.82849e-60	adhE	bifunctional acetaldehyde-CoA/alcohol dehydrogenase && PF00465:Iron-containing alcohol dehydrogenase|PF00171:Aldehyde dehydrogenase family
RF680_RS27700	904.575	189.41	2.25413	1.94076e-61	2.30565e-60	panD	aspartate 1-decarboxylase && PF02261:Aspartate decarboxylase
RF680_RS05180	31.1774	521.685	-4.07335	2.16309e-61	2.5652e-60	RF680_RS05180	class I SAM-dependent methyltransferase && PF04072:Leucine carboxyl methyltransferase
RF680_RS25340	2190.69	698.221	1.65019	3.35134e-61	3.96724e-60	RF680_RS25340	acetyl-CoA C-acetyltransferase && PF00108:Thiolase, N-terminal domain|PF02803:Thiolase, C-terminal domain
RF680_RS00665	8.95239	502.456	-5.8099	5.45161e-61	6.44201e-60	mbtD	mycobactin polyketide synthase MbtD && PF08659:KR domain|PF00698:Acyl transferase domain
RF680_RS03670	387.532	1869.01	-2.26943	5.59776e-61	6.60297e-60	ngg	N-acetylglutaminylglutamine synthetase && PF00583:Acetyltransferase (GNAT) family
RF680_RS24585	1136.63	258.081	2.13967	7.63549e-61	8.99066e-60	glp	molybdotransferase-like divisome protein Glp && PF03454:MoeA C-terminal region (domain IV)|PF03453:MoeA N-terminal region (domain I and II)|PF00994:Probable molybdopterin binding domain
RF680_RS19295	189.795	1109.4	-2.54806	8.87076e-61	1.04267e-59	RF680_RS19295	sensor histidine kinase && PF02518:Histidine kinase-, DNA gyrase B-, and HSP90-like ATPase
RF680_RS00645	7.9899	755.92	-6.55291	9.1558e-61	1.07427e-59	RF680_RS00645	hypothetical protein && -
Novel00431	443.062	52.4416	3.08049	1.10295e-60	1.29184e-59	-	PF01628:HrcA protein C terminal domain
RF680_RS17400	5607.92	22388.8	-1.99722	1.10842e-60	1.29595e-59	RF680_RS17400	aldehyde dehydrogenase family protein && PF00171:Aldehyde dehydrogenase family
RF680_RS19875	953.327	263.64	1.85449	1.40269e-60	1.63713e-59	RF680_RS19875	thioredoxin family protein && PF00085:Thioredoxin
RF680_RS02440	354.675	41.7133	3.09115	2.18035e-60	2.5403e-59	RF680_RS02440	zinc-binding dehydrogenase && PF00107:Zinc-binding dehydrogenase
RF680_RS09275	2065.93	687.938	1.58613	4.81345e-60	5.59827e-59	nrdI	class Ib ribonucleoside-diphosphate reductase assembly flavoprotein NrdI && PF07972:NrdI Flavodoxin like
RF680_RS22530	81.5548	528.643	-2.69672	5.59267e-60	6.49317e-59	corA	magnesium/cobalt transporter CorA && PF01544:CorA-like Mg2+ transporter protein
RF680_RS11665	2437.74	9046.64	-1.89199	6.43511e-60	7.45821e-59	RF680_RS11665	anti-sigma factor antagonist && PF01740:STAS domain
RF680_RS08755	1089.65	78.3167	3.80363	8.22752e-60	9.51899e-59	RF680_RS08755	Rv2640c family ArsR-like transcriptional regulator && PF01022:Bacterial regulatory protein, arsR family
RF680_RS24115	35.5575	648.607	-4.18322	8.35615e-60	9.65099e-59	RF680_RS24115	oxidoreductase && PF00106:short chain dehydrogenase
RF680_RS17370	11647.5	3828.23	1.60541	8.74811e-60	1.00861e-58	metH	methionine synthase && PF02310:B12 binding domain|PF02607:B12 binding domain|PF02574:Homocysteine S-methyltransferase|PF02965:Vitamin B12 dependent methionine synthase, activation domain|PF00809:Pterin binding enzyme
RF680_RS10415	516.529	3507.86	-2.76361	8.81713e-60	1.01481e-58	RF680_RS10415	lysophospholipid acyltransferase family protein && PF01553:Acyltransferase
RF680_RS08695	201.042	1112.18	-2.46741	8.90161e-60	1.02276e-58	RF680_RS08695	tocopherol cyclase family protein && PF14249:Tocopherol cyclase
RF680_RS23415	1157.15	315.713	1.87397	1.03352e-59	1.18543e-58	RF680_RS23415	3-beta-hydroxysteroid dehydrogenase && PF01073:3-beta hydroxysteroid dehydrogenase/isomerase family
RF680_RS00300	19751.8	8335.88	1.24459	1.077e-59	1.23317e-58	RF680_RS00300	inositol-3-phosphate synthase && PF01658:Myo-inositol-1-phosphate synthase
RF680_RS20870	1349	243.901	2.46536	2.59141e-59	2.96206e-58	RF680_RS20870	acetyl/propionyl/methylcrotonyl-CoA carboxylase subunit alpha && PF00364:Biotin-requiring enzyme|PF00289:Biotin carboxylase, N-terminal domain|PF02785:Biotin carboxylase C-terminal domain|PF02786:Carbamoyl-phosphate synthase L chain, ATP binding domain
RF680_RS01600	490.81	63.7529	2.94	3.11847e-59	3.55838e-58	RF680_RS01600	aromatic ring-hydroxylating oxygenase subunit alpha && PF00355:Rieske [2Fe-2S] domain|PF00848:Ring hydroxylating alpha subunit (catalytic domain)
Novel00615	79.4616	616.789	-2.95857	3.50681e-59	3.99464e-58	-	PF01243:Pyridoxamine 5'-phosphate oxidase
RF680_RS24980	1099.63	228.183	2.26696	3.73336e-59	4.24541e-58	RF680_RS24980	PPE family protein && PF12484:PPE-SVP subfamily C-terminal region|PF00823:PPE family
RF680_RS27140	588.209	134.1	2.13291	3.82328e-59	4.34024e-58	RF680_RS27140	TIGR03619 family F420-dependent LLM class oxidoreductase && PF00296:Luciferase-like monooxygenase
RF680_RS02865	870.617	131.494	2.72568	4.57082e-59	5.18001e-58	RF680_RS02865	hypothetical protein && -
RF680_RS16845	59.8239	787.59	-3.71632	7.22156e-59	8.17008e-58	RF680_RS16845	hypothetical protein && -
Novel00024	790.722	27.7923	4.82502	1.10564e-58	1.24873e-57	-	PF07690:Major Facilitator Superfamily
sRNA00027	951.841	55.9685	4.08342	1.48012e-58	1.66884e-57	-	-
RF680_RS03145	260.106	1378.14	-2.40512	1.79717e-58	2.02288e-57	RF680_RS03145	5-oxoprolinase subunit B family protein && PF02682:Carboxyltransferase domain, subdomain C and D
RF680_RS21890	6626.09	1277.45	2.37485	1.85475e-58	2.08416e-57	murA	UDP-N-acetylglucosamine 1-carboxyvinyltransferase && PF00275:EPSP synthase (3-phosphoshikimate 1-carboxyvinyltransferase)
RF680_RS24615	2530.5	7907.43	-1.64391	2.88105e-58	3.23194e-57	RF680_RS24615	MogA/MoaB family molybdenum cofactor biosynthesis protein && PF00994:Probable molybdopterin binding domain
RF680_RS18145	97.4186	573.899	-2.5571	3.18326e-58	3.56493e-57	RF680_RS18145	FAD/NAD(P)-binding protein && PF13454:FAD-NAD(P)-binding
RF680_RS05005	192.083	1464.95	-2.93259	3.18972e-58	3.56615e-57	RF680_RS05005	YihY/virulence factor BrkB family protein && PF03631:Virulence factor BrkB
RF680_RS07115	592.099	123.531	2.25943	3.95764e-58	4.41218e-57	RF680_RS07115	LCP family protein && PF03816:LytR_cpsA_psr family|PF13399:LytR cell envelope-related transcriptional attenuator
RF680_RS02070	2286.46	730.203	1.64677	3.95974e-58	4.41218e-57	RF680_RS02070	MarR family winged helix-turn-helix transcriptional regulator && -
RF680_RS24190	700.753	130.063	2.42835	4.12847e-58	4.59249e-57	RF680_RS24190	TetR/AcrR family transcriptional regulator && PF00440:Bacterial regulatory proteins, tetR family
RF680_RS23535	861.934	2540.54	-1.55962	5.88235e-58	6.53256e-57	trhA	PAQR family membrane homeostasis protein TrhA && PF03006:Haemolysin-III related
RF680_RS18705	379.412	50.929	2.89181	6.13864e-58	6.8058e-57	efeO	iron uptake system protein EfeO && PF09375:Imelysin
RF680_RS07470	8291.59	3038.66	1.44812	6.15352e-58	6.81093e-57	whiB1	transcriptional regulator WhiB1 && -
RF680_RS24970	3053.28	431.711	2.82113	1.17829e-57	1.30126e-56	RF680_RS24970	hypothetical protein && -
RF680_RS17530	1961.23	664.925	1.56065	1.17958e-57	1.30126e-56	ftsZ	cell division protein FtsZ && PF12327:FtsZ family, C-terminal domain|PF00091:Tubulin/FtsZ family, GTPase domain
RF680_RS27900	95.8971	575.393	-2.58548	1.49293e-57	1.6442e-56	RF680_RS27900	PE family protein && PF00934:PE family
RF680_RS10900	21.8526	361.088	-4.04162	1.79913e-57	1.97815e-56	mntR	manganese-binding transcriptional regulator MntR && PF02742:Iron dependent repressor, metal binding and dimerisation domain|PF01325:Iron dependent repressor, N-terminal DNA binding domain|PF04023:FeoA domain
RF680_RS06200	530.768	2953.67	-2.47626	2.10475e-57	2.31035e-56	RF680_RS06200	superoxide dismutase family protein && PF00080:Copper/zinc superoxide dismutase (SODC)
RF680_RS02370	266.584	23.3861	3.51761	2.11161e-57	2.31406e-56	RF680_RS02370	TetR/AcrR family transcriptional regulator && PF00440:Bacterial regulatory proteins, tetR family
RF680_RS05555	280.418	1145.02	-2.0299	2.26761e-57	2.48093e-56	RF680_RS05555	PE family protein && PF00934:PE family
RF680_RS05525	277.519	1118.86	-2.01147	2.47948e-57	2.70826e-56	mftB	mycofactocin biosynthesis chaperone MftB && -
RF680_RS07095	197.979	809.841	-2.03257	2.93633e-57	3.202e-56	RF680_RS07095	cation transporter && -
RF680_RS17985	4190.75	1465.55	1.51576	6.33749e-57	6.89955e-56	panB	3-methyl-2-oxobutanoate hydroxymethyltransferase && PF02548:Ketopantoate hydroxymethyltransferase
RF680_RS04440	12687.4	4995.62	1.34468	7.73046e-57	8.40229e-56	RF680_RS04440	helix-turn-helix domain-containing protein && PF01381:Helix-turn-helix
RF680_RS14340	1429.11	8793.51	-2.62124	8.37122e-57	9.08387e-56	RF680_RS14340	site-2 protease family protein && PF02163:Peptidase family M50
Novel00160	615.285	3544.78	-2.52647	1.04722e-56	1.13452e-55	-	PF03007:Wax ester synthase/diacylglycerol acyltransferase catalytic domain|PF06974:WS/DGAT C-terminal domain
RF680_RS25100	19.8283	366.238	-4.21436	1.21318e-56	1.31217e-55	arfB	channel accessory protein ArfB && -
RF680_RS03180	956.937	194.785	2.29739	1.49358e-56	1.61282e-55	RF680_RS03180	VOC family protein && PF00903:Glyoxalase/Bleomycin resistance protein/Dioxygenase superfamily
RF680_RS28355	1287.69	414.527	1.63521	1.59824e-56	1.72304e-55	egtD	L-histidine N(alpha)-methyltransferase && PF10017:Histidine-specific methyltransferase, SAM-dependent
RF680_RS14475	257.252	2256.65	-3.13347	2.20914e-56	2.37778e-55	RF680_RS14475	serine/threonine-protein kinase && PF00069:Protein kinase domain
RF680_RS10340	539.887	2063.89	-1.9346	2.31225e-56	2.48473e-55	RF680_RS10340	NAD-dependent epimerase/dehydratase family protein && PF01370:NAD dependent epimerase/dehydratase family
RF680_RS07135	285.097	30.412	3.22468	2.35564e-56	2.52728e-55	RF680_RS07135	NUDIX hydrolase && PF00293:NUDIX domain
RF680_RS06355	674.904	136.179	2.30955	3.51848e-56	3.76875e-55	RF680_RS06355	DNA polymerase Y family protein && PF00817:impB/mucB/samB family
RF680_RS00255	193.879	789.091	-2.02516	3.70102e-56	3.95789e-55	RF680_RS00255	LpqN/LpqT family lipoprotein && PF10738:Probable lipoprotein LpqN
sRNA00137	376.908	10.9373	5.10193	5.79452e-56	6.18672e-55	-	-
RF680_RS17030	6250.85	2465.87	1.34192	5.97712e-56	6.37143e-55	rbpA	RNA polymerase-binding protein RbpA && PF13397:RNA polymerase-binding protein
Novel00420	481.282	18.9697	4.65332	6.08492e-56	6.47596e-55	-	PF00668:Condensation domain|PF00550:Phosphopantetheine attachment site|PF13193:AMP-binding enzyme C-terminal domain
RF680_RS14825	11.0719	413.545	-5.2099	8.0318e-56	8.53427e-55	RF680_RS14825	SDR family NAD(P)-dependent oxidoreductase && PF13561:Enoyl-(Acyl carrier protein) reductase
Novel00018	15.212	356.757	-4.55062	9.70554e-56	1.02962e-54	-	-
Novel00322	623.689	74.0227	3.07024	9.79679e-56	1.03765e-54	-	-
Novel00416	849.713	6412.56	-2.91596	1.022e-55	1.08075e-54	-	PF08487:Vault protein inter-alpha-trypsin domain|PF00092:von Willebrand factor type A domain|PF14257:Domain of unknown function (DUF4349)|PF12833:Helix-turn-helix domain
RF680_RS18940	359.157	34.9075	3.36265	1.32598e-55	1.39997e-54	RF680_RS18940	IclR family transcriptional regulator && PF09339:IclR helix-turn-helix domain|PF01614:Bacterial transcriptional regulator
RF680_RS12870	1225.63	4993.67	-2.02659	1.61977e-55	1.70744e-54	RF680_RS12870	metal-sulfur cluster assembly factor && PF01883:Iron-sulfur cluster assembly protein
Novel00545	581	21.145	4.77009	1.81359e-55	1.90614e-54	-	PF01321:Creatinase/Prolidase N-terminal domain|PF00557:Metallopeptidase family M24
RF680_RS04970	1936.11	9603.92	-2.31035	1.814e-55	1.90614e-54	RF680_RS04970	trypsin-like peptidase domain-containing protein && PF13365:Trypsin-like peptidase domain
RF680_RS02880	2072.54	673.724	1.62123	2.36322e-55	2.47933e-54	RF680_RS02880	aldehyde dehydrogenase && PF00171:Aldehyde dehydrogenase family
Novel00338	5111.48	508.35	3.32969	2.8138e-55	2.94739e-54	-	PF02190:ATP-dependent protease La (LON) substrate-binding domain|PF05362:Lon protease (S16) C-terminal proteolytic domain|PF00004:ATPase family associated with various cellular activities (AAA)
RF680_RS11160	12481.7	4723.44	1.40179	3.39638e-55	3.55202e-54	pspA	phage shock protein PspA && PF04012:PspA/IM30 family
RF680_RS07460	1160.49	364.807	1.67008	3.41191e-55	3.56266e-54	RF680_RS07460	biotin/lipoyl-binding carrier protein && -
RF680_RS14390	2.21175	3133.86	-10.4515	3.79636e-55	3.95787e-54	RF680_RS14390	DUF5994 family protein && PF19457:Family of unknown function (DUF5994)
sRNA00120	505.657	83.7546	2.59684	1.03426e-54	1.07657e-53	-	-
RF680_RS12890	623.496	136.888	2.18735	1.1821e-54	1.22853e-53	RF680_RS12890	heavy metal translocating P-type ATPase && PF00122:E1-E2 ATPase|PF00702:haloacid dehalogenase-like hydrolase
RF680_RS02175	547.405	65.5034	3.06495	1.19316e-54	1.23809e-53	RF680_RS02175	TetR/AcrR family transcriptional regulator && PF00440:Bacterial regulatory proteins, tetR family
RF680_RS05735	1407.82	420.937	1.74089	1.51466e-54	1.56924e-53	rplO	50S ribosomal protein L15 && PF00828:Ribosomal proteins 50S-L15, 50S-L18e, 60S-L27A
RF680_RS13340	406.368	1569.51	-1.94964	1.68831e-54	1.74642e-53	treY	malto-oligosyltrehalose synthase && PF00128:Alpha amylase, catalytic domain
RF680_RS03160	1189.73	4076.22	-1.77632	1.86215e-54	1.92325e-53	fadD2	long-chain-fatty-acid--CoA ligase FadD2 && PF13193:AMP-binding enzyme C-terminal domain|PF00501:AMP-binding enzyme
RF680_RS15975	849.096	5098.84	-2.58592	2.20774e-54	2.27664e-53	RF680_RS15975	peroxiredoxin && PF10417:C-terminal domain of 1-Cys peroxiredoxin|PF00578:AhpC/TSA family
RF680_RS20745	151.141	1072.21	-2.82696	2.31573e-54	2.3843e-53	RF680_RS20745	Rv1355c family protein && PF00899:ThiF family
RF680_RS25205	1031.42	262.086	1.97514	3.81065e-54	3.91742e-53	sepH	septation protein SepH && PF11268:Protein of unknown function (DUF3071)
RF680_RS08480	847.451	6905.96	-3.0266	7.23114e-54	7.42225e-53	RF680_RS08480	hypothetical protein && -
RF680_RS27215	962.68	272.007	1.82244	1.01328e-53	1.03846e-52	RF680_RS27215	acetaldehyde dehydrogenase (acetylating) && PF09290:Prokaryotic acetaldehyde dehydrogenase, dimerisation
RF680_RS04540	107.355	578.554	-2.4289	1.01853e-53	1.04222e-52	RF680_RS04540	FadR/GntR family transcriptional regulator && PF07729:FCD domain|PF00392:Bacterial regulatory proteins, gntR family
Novel00208	48.2599	570.922	-3.56253	1.12293e-53	1.14729e-52	-	PF00501:AMP-binding enzyme
RF680_RS15560	121.751	780.608	-2.67846	1.33269e-53	1.35951e-52	bfr	bacterioferritin && PF00210:Ferritin-like domain
RF680_RS28065	6888.14	2873.63	1.26126	1.37925e-53	1.40484e-52	ponA2	transglycosylase/D%2CD-transpeptidase PonA2 && PF03793:PASTA domain|PF00905:Penicillin binding protein transpeptidase domain|PF00912:Transglycosylase
RF680_RS27475	3156.39	871.026	1.85792	1.41771e-53	1.44181e-52	hsaC	iron-dependent extradiol dioxygenase HsaC && PF00903:Glyoxalase/Bleomycin resistance protein/Dioxygenase superfamily
Novel00492	258.899	16.034	4.00768	1.73847e-53	1.76532e-52	-	PF00106:short chain dehydrogenase
RF680_RS28130	263.322	1124.97	-2.09569	2.2895e-53	2.32131e-52	RF680_RS28130	acyl-CoA dehydrogenase family protein && PF02770:Acyl-CoA dehydrogenase, middle domain
RF680_RS00895	866.518	234.86	1.88202	3.32246e-53	3.36349e-52	RF680_RS00895	TetR/AcrR family transcriptional regulator && PF00440:Bacterial regulatory proteins, tetR family
RF680_RS19705	668.425	115.35	2.53124	4.36593e-53	4.41311e-52	RF680_RS19705	alkane 1-monooxygenase && PF00487:Fatty acid desaturase
Novel00406	235.711	1751.23	-2.89279	4.6608e-53	4.70401e-52	-	PF00582:Universal stress protein family
RF680_RS12120	1441.44	494.411	1.54385	5.31189e-53	5.353e-52	aspS	aspartate--tRNA ligase && PF00152:tRNA synthetases class II (D, K and N)|PF02938:GAD domain|PF01336:OB-fold nucleic acid binding domain
RF680_RS02380	320.037	29.5465	3.43649	5.86911e-53	5.90557e-52	RF680_RS02380	SMP-30/gluconolactonase/LRE family protein && PF08450:SMP-30/Gluconolactonase/LRE-like region
RF680_RS05635	1908.81	6180.77	-1.69497	6.80885e-53	6.84078e-52	RF680_RS05635	arylsulfatase && PF00884:Sulfatase
RF680_RS14300	2458.33	10958.6	-2.15622	7.15789e-53	7.1806e-52	RF680_RS14300	hypothetical protein && PF18844:Bacterial archaeo-eukaryotic release factor family 2
RF680_RS25235	568.672	2015.47	-1.82531	7.53941e-53	7.55192e-52	RF680_RS25235	DUF3027 domain-containing protein && PF11228:Protein of unknown function (DUF3027)
RF680_RS05535	148.944	805.28	-2.43462	8.54616e-53	8.54745e-52	mftD	pre-mycofactocin synthase MftD && PF01070:FMN-dependent dehydrogenase
Novel00522	929.235	3020.15	-1.70049	1.2819e-52	1.28017e-51	-	-
RF680_RS28780	579.574	146.604	1.98298	1.35586e-52	1.352e-51	RF680_RS28780	sulfotransferase family protein && PF13469:Sulfotransferase family
sRNA00106	48.5648	424.242	-3.13089	2.14264e-52	2.13332e-51	-	-
RF680_RS10410	1132.64	3452.94	-1.60806	2.40594e-52	2.3919e-51	RF680_RS10410	MPT63 family protein && PF09167:Domain of unknown function (DUF1942)
RF680_RS23105	937.686	253.1	1.88849	2.84717e-52	2.82632e-51	RF680_RS23105	crotonase/enoyl-CoA hydratase family protein && PF00378:Enoyl-CoA hydratase/isomerase
RF680_RS05640	82.426	583.981	-2.82562	4.14927e-52	4.11274e-51	RF680_RS05640	hypothetical protein && -
RF680_RS16855	41.3791	459.728	-3.47708	6.02986e-52	5.96786e-51	RF680_RS16855	ChaB family protein && PF06150:ChaB
RF680_RS08525	18.7862	326.509	-4.11751	9.9752e-52	9.85794e-51	RF680_RS08525	hypothetical protein && -
RF680_RS26560	76.1184	634.168	-3.05789	1.10716e-51	1.09252e-50	purD	phosphoribosylamine--glycine ligase && PF02843:Phosphoribosylglycinamide synthetase, C domain|PF02844:Phosphoribosylglycinamide synthetase, N domain|PF01071:Phosphoribosylglycinamide synthetase, ATP-grasp (A) domain
RF680_RS13110	1221.98	375.572	1.70221	1.11099e-51	1.09467e-50	pks2	sulfolipid-1 biosynthesis phthioceranic/hydroxyphthioceranic acid synthase && PF00698:Acyl transferase domain|PF21089:Polyketide synthase dehydratase domain|PF00109:Beta-ketoacyl synthase, N-terminal domain|PF02801:Beta-ketoacyl synthase, C-terminal domain|PF08659:KR domain|PF00107:Zinc-binding dehydrogenase|PF16197:Ketoacyl-synthetase C-terminal extension|PF14765:Polyketide synthase dehydratase …
RF680_RS00495	357.078	38.2999	3.21565	1.26454e-51	1.24412e-50	usfY	protein UsfY && -
RF680_RS18835	4.51334	997.32	-7.79757	1.85195e-51	1.81935e-50	RF680_RS18835	3-oxoacyl-ACP synthase III family protein && PF08541:3-Oxoacyl-[acyl-carrier-protein (ACP)] synthase III C terminal|PF08545:3-Oxoacyl-[acyl-carrier-protein (ACP)] synthase III
RF680_RS15430	132.869	753.454	-2.5025	1.86491e-51	1.82937e-50	RF680_RS15430	phosphoketolase family protein && PF09364:XFP N-terminal domain|PF03894:D-xylulose 5-phosphate/D-fructose 6-phosphate phosphoketolase|PF09363:XFP C-terminal domain
RF680_RS28125	9.88914	348.125	-5.14237	2.23159e-51	2.18584e-50	RF680_RS28125	PIG-L deacetylase family protein && PF02585:GlcNAc-PI de-N-acetylase
RF680_RS14160	606.445	136.042	2.15373	2.35701e-51	2.30529e-50	RF680_RS14160	lipocalin-like domain-containing protein && PF13924:Lipocalin-like domain
RF680_RS26765	220.349	993.888	-2.17239	2.64506e-51	2.58321e-50	RF680_RS26765	alpha/beta fold hydrolase && PF00561:alpha/beta hydrolase fold
RF680_RS27220	1362.46	393.214	1.79177	3.02522e-51	2.95014e-50	RF680_RS27220	2-keto-4-pentenoate hydratase && PF01557:Fumarylacetoacetate (FAA) hydrolase family
RF680_RS24060	167.37	1038.32	-2.63245	3.04197e-51	2.96213e-50	RF680_RS24060	hypothetical protein && -
RF680_RS25585	1407.87	328.738	2.09899	4.3423e-51	4.22214e-50	RF680_RS25585	DUF4189 domain-containing protein && PF13827:Domain of unknown function (DUF4189)
RF680_RS03140	253.257	1274.89	-2.33095	4.53137e-51	4.39954e-50	RF680_RS03140	5-oxoprolinase/urea amidolyase family protein && PF02626:Carboxyltransferase domain, subdomain A and B
RF680_RS20795	23.8446	329.547	-3.79399	6.49327e-51	6.29515e-50	gjpA	outer membrane porin GjpA && PF00934:PE family
RF680_RS14610	63.0909	490.213	-2.95723	7.62716e-51	7.38367e-50	RF680_RS14610	GAF and ANTAR domain-containing protein && PF03861:ANTAR domain|PF13185:GAF domain
RF680_RS16980	1123.39	6237.99	-2.47323	9.37745e-51	9.06487e-50	RF680_RS16980	DoxX family protein && -
Novel00036	437.944	24.1093	4.18089	9.89957e-51	9.55568e-50	-	-
RF680_RS20995	209.62	845.827	-2.01129	2.05405e-50	1.97982e-49	RF680_RS20995	tetratricopeptide repeat protein && -
RF680_RS04305	1977.05	727.948	1.44134	2.23132e-50	2.14756e-49	RF680_RS04305	RND family transporter && PF03176:MMPL family
RF680_RS07225	4468.16	1496.52	1.57843	2.81125e-50	2.70181e-49	mtrA	two-component system response regulator MtrA && PF00072:Response regulator receiver domain|PF00486:Transcriptional regulatory protein, C terminal
Novel00564	796.181	62.1963	3.67485	2.83403e-50	2.71977e-49	-	PF13193:AMP-binding enzyme C-terminal domain|PF00501:AMP-binding enzyme
RF680_RS00315	1458.81	503.147	1.53515	2.86911e-50	2.74946e-49	RF680_RS00315	DUF5318 family protein && PF17249:Family of unknown function (DUF5318)
RF680_RS03025	155.352	870.081	-2.48536	3.01112e-50	2.88139e-49	RF680_RS03025	MaoC/PaaZ C-terminal domain-containing protein && PF01575:MaoC like domain
RF680_RS28395	186.066	1034.5	-2.47414	3.01764e-50	2.88347e-49	RF680_RS28395	hypothetical protein && -
RF680_RS08735	398.877	61.8341	2.6924	3.3136e-50	3.16173e-49	arsB	ACR3 family arsenite efflux transporter && PF01758:Sodium Bile acid symporter family
Novel00127	2765.64	359.598	2.94302	3.48089e-50	3.31658e-49	-	PF01053:Cys/Met metabolism PLP-dependent enzyme|PF00561:alpha/beta hydrolase fold|PF08241:Methyltransferase domain
RF680_RS11935	880.362	161.022	2.45362	3.63499e-50	3.45845e-49	ruvC	crossover junction endodeoxyribonuclease RuvC && PF02075:Crossover junction endodeoxyribonuclease RuvC
RF680_RS16300	425.873	43.8364	3.2781	5.2506e-50	4.98845e-49	RF680_RS16300	hypothetical protein && -
RF680_RS25940	1102	294.603	1.90418	6.84722e-50	6.49606e-49	RF680_RS25940	FAD-dependent oxidoreductase && PF00890:FAD binding domain
RF680_RS20860	360.409	45.7512	2.97799	8.01889e-50	7.59678e-49	RF680_RS20860	MaoC family dehydratase && PF01575:MaoC like domain
RF680_RS19300	1610.07	7696.57	-2.25708	8.25433e-50	7.80869e-49	RF680_RS19300	cytochrome P450 && PF00067:Cytochrome P450
RF680_RS14350	90.3572	1156.26	-3.67701	8.45801e-50	7.98999e-49	RF680_RS14350	universal stress protein && PF00582:Universal stress protein family
RF680_RS27125	732.585	221.24	1.72759	1.19551e-49	1.12775e-48	RF680_RS27125	Zn-ribbon domain-containing OB-fold protein && PF01796:DUF35 OB-fold domain, acyl-CoA-associated
RF680_RS24690	3775.42	1332.97	1.50227	1.52733e-49	1.43872e-48	RF680_RS24690	VWA domain-containing protein && -
RF680_RS00340	1072.45	361.036	1.57048	1.59843e-49	1.50357e-48	RF680_RS00340	single-stranded DNA-binding protein && PF00436:Single-strand binding protein family
Novel00264	240.128	6.15294	5.29454	2.54054e-49	2.38638e-48	-	PF00293:NUDIX domain
RF680_RS18360	1.77785	3413.6	-10.8964	3.05384e-49	2.86449e-48	RF680_RS18360	helix-turn-helix transcriptional regulator && PF00196:Bacterial regulatory proteins, luxR family
Novel00123	642.397	62.0659	3.36997	3.26408e-49	3.05737e-48	-	PF02668:Taurine catabolism dioxygenase TauD, TfdA family
RF680_RS16895	2227.64	9742.27	-2.12865	4.45929e-49	4.171e-48	fdxA	ferredoxin && -
RF680_RS07940	1358.87	449.959	1.59428	4.74847e-49	4.43525e-48	RF680_RS07940	flavin monoamine oxidase family protein && PF01593:Flavin containing amine oxidoreductase
RF680_RS21115	317.406	24.0038	3.7341	7.92597e-49	7.39275e-48	qcrB	cytochrome bc1 complex cytochrome b subunit && PF13631:Cytochrome b(N-terminal)/b6/petB
RF680_RS23680	141.155	692.188	-2.29443	8.94316e-49	8.3298e-48	RF680_RS23680	ArsR/SmtB family transcription factor && PF01022:Bacterial regulatory protein, arsR family
RF680_RS20160	1740.88	527.756	1.72254	1.19591e-48	1.11233e-47	RF680_RS20160	MerR family transcriptional regulator && PF13411:MerR HTH family regulatory protein
RF680_RS02805	343.797	1105.43	-1.68477	1.56515e-48	1.45373e-47	RF680_RS02805	class I SAM-dependent methyltransferase && -
RF680_RS16900	684.557	3215.78	-2.23187	1.84722e-48	1.71332e-47	RF680_RS16900	universal stress protein && PF00582:Universal stress protein family
Novel00316	63.0856	564.931	-3.16229	2.43375e-48	2.25419e-47	-	PF00465:Iron-containing alcohol dehydrogenase
RF680_RS15460	236.078	818.305	-1.79367	2.96407e-48	2.74156e-47	RF680_RS15460	hypothetical protein && -
RF680_RS14615	110.874	626.106	-2.49603	2.99054e-48	2.7622e-47	RF680_RS14615	fatty acyl-AMP ligase && PF00501:AMP-binding enzyme
RF680_RS04960	1146.32	162.783	2.81569	4.453e-48	4.10727e-47	RF680_RS04960	SulP family inorganic anion transporter && PF00916:Sulfate permease family
RF680_RS14605	11.1773	354.984	-4.98685	5.03322e-48	4.63601e-47	RF680_RS14605	GAF and ANTAR domain-containing protein && PF03861:ANTAR domain|PF13185:GAF domain
RF680_RS11335	8137.12	2782.3	1.54841	5.78888e-48	5.32465e-47	RF680_RS11335	DUF7455 domain-containing protein && -
RF680_RS27185	82.4858	454.407	-2.46253	5.94218e-48	5.45809e-47	RF680_RS27185	hypothetical protein && -
Novel00147	319.38	46.0069	2.79343	1.0736e-47	9.8478e-47	-	PF12282:Histidine kinase PdtaS, GAF domain
RF680_RS28365	2525.56	789.244	1.67832	1.48053e-47	1.35616e-46	egtB	ergothioneine biosynthesis protein EgtB && PF12867:DinB superfamily|PF03781:Sulfatase-modifying factor enzyme 1
RF680_RS10510	739.368	146.271	2.33471	1.6371e-47	1.49752e-46	RF680_RS10510	penicillin-binding transpeptidase domain-containing protein && PF00905:Penicillin binding protein transpeptidase domain|PF05223:NTF2-like N-terminal transpeptidase domain
RF680_RS17330	62.295	410.889	-2.72297	2.51866e-47	2.30074e-46	RF680_RS17330	hypothetical protein && -
Novel00638	15.1989	376.184	-4.62837	5.08557e-47	4.63919e-46	-	-
RF680_RS29505	1713.65	631.91	1.43932	5.49293e-47	5.00391e-46	RF680_RS29505	TetR/AcrR family transcriptional regulator && PF00440:Bacterial regulatory proteins, tetR family|PF21313:Transcriptional regulator EthR, C-terminal domain
RF680_RS03700	32.2655	335.978	-3.38204	6.61179e-47	6.01492e-46	RF680_RS03700	aldose 1-epimerase && PF01263:Aldose 1-epimerase
RF680_RS07230	4398.99	1678.79	1.38999	7.19317e-47	6.53486e-46	mtrB	MtrAB system histidine kinase MtrB && PF00672:HAMP domain|PF00512:His Kinase A (phospho-acceptor) domain|PF02518:Histidine kinase-, DNA gyrase B-, and HSP90-like ATPase
RF680_RS29135	480.046	100.144	2.26168	7.64731e-47	6.93795e-46	RF680_RS29135	GTP cyclohydrolase I && PF01227:GTP cyclohydrolase I
RF680_RS13460	679.275	187.828	1.85608	1.09413e-46	9.91285e-46	RF680_RS13460	alcohol dehydrogenase catalytic domain-containing protein && PF08240:Alcohol dehydrogenase GroES-like domain
Novel00404	1315.3	6330.3	-2.26682	1.10045e-46	9.95652e-46	-	PF13671:AAA domain|PF00582:Universal stress protein family|PF01326:Pyruvate phosphate dikinase, AMP/ATP-binding domain|PF02896:PEP-utilising enzyme, PEP-binding domain|PF00391:PEP-utilising enzyme, mobile domain
Novel00562	18.2178	299.685	-4.0311	1.20109e-46	1.08523e-45	-	PF00561:alpha/beta hydrolase fold
RF680_RS04775	635.416	1708.86	-1.42715	2.87052e-46	2.5901e-45	RF680_RS04775	hypothetical protein && -
RF680_RS15620	456.719	1301.25	-1.51064	3.35692e-46	3.02487e-45	RF680_RS15620	transglycosylase family protein && PF06737:Transglycosylase-like domain
RF680_RS18870	2533.42	10452	-2.04459	4.26743e-46	3.84011e-45	RF680_RS18870	erythromycin esterase family protein && PF00156:Phosphoribosyl transferase domain|PF05139:Erythromycin esterase
RF680_RS08720	94.5658	551.534	-2.54412	4.49187e-46	4.0366e-45	RF680_RS08720	hypothetical protein && -
RF680_RS11245	1704.88	476.773	1.83761	1.10271e-45	9.89606e-45	RF680_RS11245	acyl-CoA dehydrogenase family protein && PF00441:Acyl-CoA dehydrogenase, C-terminal domain|PF02771:Acyl-CoA dehydrogenase, N-terminal domain|PF02770:Acyl-CoA dehydrogenase, middle domain
RF680_RS14850	190.801	880.482	-2.20718	1.4506e-45	1.30006e-44	RF680_RS14850	WS/DGAT/MGAT family O-acyltransferase && PF03007:Wax ester synthase/diacylglycerol acyltransferase catalytic domain|PF06974:WS/DGAT C-terminal domain
RF680_RS28615	218.053	1400.79	-2.68199	1.51908e-45	1.3596e-44	RF680_RS28615	wax ester/triacylglycerol synthase family O-acyltransferase && PF06974:WS/DGAT C-terminal domain|PF03007:Wax ester synthase/diacylglycerol acyltransferase catalytic domain
RF680_RS05725	2768.2	1005.17	1.46161	2.00902e-45	1.79568e-44	rpsE	30S ribosomal protein S5 && PF03719:Ribosomal protein S5, C-terminal domain|PF00333:Ribosomal protein S5, N-terminal domain
RF680_RS19250	989.593	2559.11	-1.37103	2.07325e-45	1.8506e-44	RF680_RS19250	hypothetical protein && -
RF680_RS00640	154.321	765.596	-2.31122	2.26673e-45	2.02058e-44	RF680_RS00640	cytochrome P450 && PF00067:Cytochrome P450
RF680_RS20210	2303.95	725.298	1.66814	2.71968e-45	2.4211e-44	RF680_RS20210	sirohydrochlorin chelatase && PF01903:CbiX
RF680_RS14755	224.447	22.2638	3.33522	3.01837e-45	2.6834e-44	fadD1	fatty-acid--CoA ligase FadD1 && PF13193:AMP-binding enzyme C-terminal domain|PF00501:AMP-binding enzyme
Novel00158	482.939	26.4489	4.17758	5.84349e-45	5.18805e-44	-	-
RF680_RS24985	528.692	1862.44	-1.81601	7.26934e-45	6.44535e-44	RF680_RS24985	acetyl-CoA acetyltransferase && PF00108:Thiolase, N-terminal domain
RF680_RS12835	335.435	1066.27	-1.66772	7.9856e-45	7.07098e-44	mptB	polyprenol phosphomannose-dependent alpha 1%2C6 mannosyltransferase MptB && -
RF680_RS10335	414.506	1953.41	-2.23647	1.0268e-44	9.07991e-44	RF680_RS10335	WS/DGAT/MGAT family O-acyltransferase && PF03007:Wax ester synthase/diacylglycerol acyltransferase catalytic domain|PF06974:WS/DGAT C-terminal domain
RF680_RS18855	1394.3	6486.06	-2.21778	1.48724e-44	1.3134e-43	otsB	trehalose-phosphatase && PF03633:Glycosyl hydrolase family 65, C-terminal domain|PF03632:Glycosyl hydrolase family 65 central catalytic domain|PF02358:Trehalose-phosphatase|PF03636:Glycosyl hydrolase family 65, N-terminal domain
RF680_RS28165	2.69858	913.788	-8.40981	2.67412e-44	2.35841e-43	RF680_RS28165	STAS domain-containing protein && -
Novel00048	789.446	100.862	2.96543	3.17147e-44	2.79334e-43	-	-
RF680_RS25450	249.582	35.7689	2.80523	3.58058e-44	3.14949e-43	RF680_RS25450	hypothetical protein && -
RF680_RS17265	1.30171	20581.2	-13.9113	4.86804e-44	4.27628e-43	RF680_RS17265	hypothetical protein && -
RF680_RS26575	233.097	23.0652	3.33157	5.42687e-44	4.76087e-43	RF680_RS26575	carboxymuconolactone decarboxylase family protein && -
RF680_RS17770	2489.41	243.274	3.35477	7.46311e-44	6.53859e-43	RF680_RS17770	Rv0361 family membrane protein && -
RF680_RS26885	585.245	116.315	2.32869	8.40736e-44	7.35617e-43	RF680_RS26885	virulence factor Mce family protein && PF02470:MlaD protein
RF680_RS13450	315.375	56.0679	2.49303	8.52046e-44	7.44532e-43	RF680_RS13450	trimeric intracellular cation channel family protein && PF03458:Glycine transporter
RF680_RS00350	971.006	328.71	1.56194	1.03089e-43	8.99626e-43	rplI	50S ribosomal protein L9 && PF01281:Ribosomal protein L9, N-terminal domain|PF03948:Ribosomal protein L9, C-terminal domain
RF680_RS04000	1375.59	393.406	1.8051	1.15346e-43	1.00527e-42	RF680_RS04000	serine/threonine-protein kinase PknG && PF16918:Protein kinase G tetratricopeptide repeat|PF16919:Protein kinase G rubredoxin domain|PF00069:Protein kinase domain
RF680_RS21505	257.497	22.783	3.50845	1.16331e-43	1.01252e-42	RF680_RS21505	TIGR03857 family LLM class F420-dependent oxidoreductase && PF00296:Luciferase-like monooxygenase
Novel00079	14568	1739.7	3.06578	1.2354e-43	1.07386e-42	-	-
RF680_RS04800	61.0302	441.346	-2.85532	1.62755e-43	1.41289e-42	menE	o-succinylbenzoate--CoA ligase && PF13193:AMP-binding enzyme C-terminal domain|PF00501:AMP-binding enzyme
RF680_RS27315	1253.85	454.173	1.46492	1.73052e-43	1.50031e-42	RF680_RS27315	fatty acid desaturase && PF00175:Oxidoreductase NAD-binding domain|PF00970:Oxidoreductase FAD-binding domain|PF00487:Fatty acid desaturase|PF00111:2Fe-2S iron-sulfur cluster binding domain
RF680_RS08160	351.342	65.3083	2.42526	1.94674e-43	1.68557e-42	RF680_RS08160	oxidoreductase && PF00107:Zinc-binding dehydrogenase
RF680_RS25590	579.148	128.359	2.1752	1.99101e-43	1.72165e-42	RF680_RS25590	carboxymuconolactone decarboxylase family protein && PF02627:Carboxymuconolactone decarboxylase family
RF680_RS02130	13811.9	6199.4	1.15576	2.41839e-43	2.08849e-42	RF680_RS02130	fatty acid desaturase family protein && PF00487:Fatty acid desaturase
Novel00630	321.438	28.7022	3.48219	3.97177e-43	3.42552e-42	-	-
RF680_RS22370	702.211	175.5	2.00139	5.29704e-43	4.5626e-42	RF680_RS22370	MFS transporter && PF07690:Major Facilitator Superfamily
RF680_RS28250	1380.58	4661.81	-1.75555	5.79287e-43	4.98322e-42	RF680_RS28250	zinc-dependent alcohol dehydrogenase && PF08240:Alcohol dehydrogenase GroES-like domain|PF00107:Zinc-binding dehydrogenase
RF680_RS11450	1106.92	218.152	2.34297	5.99152e-43	5.14744e-42	RF680_RS11450	ribonuclease D && PF18305:3' to 5' exonuclease C-terminal domain|PF01612:3'-5' exonuclease|PF00570:HRDC domain
RF680_RS15340	1062.07	3118.75	-1.55398	7.20901e-43	6.1854e-42	RF680_RS15340	M56 family metallopeptidase && -
RF680_RS07830	60.7985	367	-2.59253	7.61903e-43	6.52877e-42	RF680_RS07830	phosphatase PAP2 family protein && PF19356:Domain of unknown function (DUF5933)|PF14378:PAP2 superfamily
RF680_RS24670	290.424	1038.63	-1.83898	9.96914e-43	8.53158e-42	RF680_RS24670	DUF1707 SHOCT-like domain-containing protein && PF08044:Domain of unknown function (DUF1707)
RF680_RS02610	1219.84	288.648	2.08077	1.00444e-42	8.58496e-42	RF680_RS02610	metal-sensitive transcriptional regulator && -
RF680_RS00830	7838.4	3115.56	1.33097	1.05934e-42	9.04253e-42	RF680_RS00830	DUF5313 domain-containing protein && PF17240:Family of unknown function (DUF5313)
RF680_RS13585	5.8097	345.049	-5.88899	1.76882e-42	1.50792e-41	RF680_RS13585	bifunctional lysylphosphatidylglycerol flippase/synthetase MprF && PF09924:Phosphatidylglycerol lysyltransferase, C-terminal
RF680_RS05940	4805.8	1771.01	1.44017	1.9019e-42	1.6193e-41	rpsM	30S ribosomal protein S13 && PF00416:Ribosomal protein S13/S18
Novel00589	28270.3	143187	-2.34054	1.93066e-42	1.64168e-41	-	-
Novel00468	3232.39	1290.15	1.32471	2.66156e-42	2.26029e-41	-	-
RF680_RS14125	869.239	265.282	1.71142	3.43645e-42	2.91462e-41	der	ribosome biogenesis GTPase Der && PF14714:KH-domain-like of EngA bacterial GTPase enzymes, C-terminal|PF01926:50S ribosome-binding GTPase
RF680_RS06595	48.2875	327.81	-2.76199	3.66323e-42	3.103e-41	RF680_RS06595	hypothetical protein && -
RF680_RS21940	4684.08	1762.99	1.41005	4.44628e-42	3.7615e-41	atpB	F0F1 ATP synthase subunit A && PF00119:ATP synthase A chain
RF680_RS04090	2032.7	796.116	1.35273	5.57694e-42	4.71202e-41	thiC	phosphomethylpyrimidine synthase ThiC && PF01964:Radical SAM ThiC family
RF680_RS02870	1463.33	448.714	1.70439	6.52198e-42	5.50349e-41	RF680_RS02870	crotonase/enoyl-CoA hydratase family protein && PF00378:Enoyl-CoA hydratase/isomerase
RF680_RS19235	4827.73	1890.66	1.35264	7.02105e-42	5.91711e-41	RF680_RS19235	class I SAM-dependent methyltransferase && PF04072:Leucine carboxyl methyltransferase
RF680_RS20585	3.56105	511.029	-7.15655	8.78097e-42	7.39093e-41	RF680_RS20585	MFS transporter && PF07690:Major Facilitator Superfamily
RF680_RS00695	465.803	1297.39	-1.47836	9.12914e-42	7.67426e-41	RF680_RS00695	metal-dependent hydrolase && PF10118:Predicted metal-dependent hydrolase
RF680_RS28350	836.081	191.329	2.126	1.07595e-41	9.03334e-41	egtE	ergothioneine biosynthesis PLP-dependent enzyme EgtE && PF00266:Aminotransferase class-V
RF680_RS10785	865.54	2200.29	-1.34631	1.12603e-41	9.44187e-41	rimP	ribosome maturation factor RimP && PF02576:RimP N-terminal domain
RF680_RS27210	930.993	312.08	1.57603	1.33435e-41	1.11746e-40	dmpG	4-hydroxy-2-oxovalerate aldolase && PF00682:HMGL-like|PF07836:DmpG-like communication domain
RF680_RS02165	697.145	220.858	1.65893	1.48248e-41	1.23995e-40	RF680_RS02165	zinc-binding dehydrogenase && PF00107:Zinc-binding dehydrogenase|PF08240:Alcohol dehydrogenase GroES-like domain
RF680_RS02520	1947.09	499.89	1.96068	1.63309e-41	1.3642e-40	RF680_RS02520	virulence factor Mce family protein && PF02470:MlaD protein|PF11887:Cholesterol uptake porter CUP1 of Mce4, putative
Novel00623	1293.59	198.678	2.70284	1.71802e-41	1.43334e-40	-	PF00501:AMP-binding enzyme|PF00550:Phosphopantetheine attachment site|PF00109:Beta-ketoacyl synthase, N-terminal domain|PF02801:Beta-ketoacyl synthase, C-terminal domain
RF680_RS00150	216.814	734.178	-1.75996	1.76616e-41	1.47166e-40	RF680_RS00150	acyl-CoA dehydrogenase family protein && PF00441:Acyl-CoA dehydrogenase, C-terminal domain|PF02770:Acyl-CoA dehydrogenase, middle domain
Novel00613	20.6509	322.051	-3.96587	2.06635e-41	1.71963e-40	-	-
RF680_RS07165	1044.63	276.708	1.91471	2.09426e-41	1.74067e-40	RF680_RS07165	DUF3499 domain-containing protein && PF12005:Protein of unknown function (DUF3499)
RF680_RS14640	163.562	676.773	-2.04877	2.20888e-41	1.83365e-40	RF680_RS14640	fatty acid desaturase family protein && PF00487:Fatty acid desaturase
RF680_RS13965	4.47109	412.429	-6.52477	2.22945e-41	1.84841e-40	RF680_RS13965	PE family protein && PF00934:PE family
RF680_RS08470	1403.83	6602.91	-2.23361	2.30709e-41	1.91039e-40	RF680_RS08470	2-oxo acid dehydrogenase subunit E2 && PF00198:2-oxoacid dehydrogenases acyltransferase (catalytic domain)
RF680_RS13100	6350.67	2142.7	1.56729	2.98863e-41	2.47167e-40	RF680_RS13100	condensation domain-containing protein && PF00668:Condensation domain
RF680_RS20570	537.632	139.697	1.9455	3.08095e-41	2.54485e-40	mobA	molybdenum cofactor guanylyltransferase && PF12804:MobA-like NTP transferase domain
RF680_RS26890	427.202	70.6377	2.59307	3.55676e-41	2.93422e-40	RF680_RS26890	virulence factor Mce family protein && PF02470:MlaD protein|PF11887:Cholesterol uptake porter CUP1 of Mce4, putative
RF680_RS16105	13.0376	272.646	-4.3917	3.56479e-41	2.93719e-40	benB	benzoate 1%2C2-dioxygenase small subunit && PF00866:Ring hydroxylating beta subunit
RF680_RS27110	670.957	182.72	1.87669	3.90464e-41	3.21323e-40	RF680_RS27110	cytochrome P450 && PF00067:Cytochrome P450
RF680_RS25140	1.83078	1705.91	-9.89509	3.96118e-41	3.25572e-40	RF680_RS25140	PE domain-containing protein && PF00934:PE family
RF680_RS00765	1.82544	1647.76	-9.84489	4.53778e-41	3.72502e-40	RF680_RS00765	non-ribosomal peptide synthetase/type I polyketide synthase && PF08659:KR domain|PF02801:Beta-ketoacyl synthase, C-terminal domain|PF14765:Polyketide synthase dehydratase N-terminal domain|PF21089:Polyketide synthase dehydratase domain|PF00550:Phosphopantetheine attachment site|PF16197:Ketoacyl-synthetase C-terminal extension|PF00109:Beta-ketoacyl synthase, N-terminal domain|PF00698:Acyl transfer…
RF680_RS27485	6924.07	3147.82	1.13739	4.59613e-41	3.76826e-40	hsaA	3-hydroxy-9%2C10-secoandrosta-1%2C3%2C5(10)-triene-9%2C17-dione monooxygenase oxygenase subunit && PF08028:Acyl-CoA dehydrogenase, C-terminal domain
Novel00135	255.903	1355.68	-2.40561	6.46314e-41	5.29244e-40	-	-
RF680_RS07220	1673.5	553.733	1.5957	8.34654e-41	6.82627e-40	RF680_RS07220	dTMP kinase && PF02223:Thymidylate kinase
RF680_RS03090	323.796	65.0459	2.31314	8.85523e-41	7.2334e-40	nirB	nitrite reductase large subunit NirB && PF03460:Nitrite/Sulfite reductase ferredoxin-like half domain|PF07992:Pyridine nucleotide-disulphide oxidoreductase|PF04324:BFD-like [2Fe-2S] binding domain|PF01077:Nitrite and sulphite reductase 4Fe-4S domain
RF680_RS15225	247.306	31.4073	2.98584	1.23442e-40	1.0071e-39	RF680_RS15225	VOC family protein && PF13669:Glyoxalase/Bleomycin resistance protein/Dioxygenase superfamily
RF680_RS28485	841.198	215.015	1.96835	1.5333e-40	1.2494e-39	RF680_RS28485	Rv3717 family N-acetylmuramoyl-L-alanine amidase && PF01520:N-acetylmuramoyl-L-alanine amidase
RF680_RS25335	3122.54	1191.13	1.39017	1.55161e-40	1.26277e-39	RF680_RS25335	3-hydroxyacyl-CoA dehydrogenase NAD-binding domain-containing protein && PF00378:Enoyl-CoA hydratase/isomerase|PF00725:3-hydroxyacyl-CoA dehydrogenase, C-terminal domain|PF02737:3-hydroxyacyl-CoA dehydrogenase, NAD binding domain
RF680_RS22820	8.05302	264.856	-5.03799	1.60358e-40	1.30347e-39	RF680_RS22820	DUF4190 domain-containing protein && PF13828:Domain of unknown function (DUF4190)
RF680_RS16085	186.86	15.6361	3.56418	1.62069e-40	1.31577e-39	RF680_RS16085	limonene-1%2C2-epoxide hydrolase family protein && PF07858:Limonene-1,2-epoxide hydrolase catalytic domain
RF680_RS22595	8220.36	3651.79	1.17055	1.98086e-40	1.60622e-39	htrA	serine protease HtrA && PF13365:Trypsin-like peptidase domain|PF13180:PDZ domain
RF680_RS20810	16.9185	243.16	-3.8392	1.99935e-40	1.61923e-39	RF680_RS20810	ABC transporter ATP-binding protein && PF00005:ABC transporter|PF00664:ABC transporter transmembrane region
RF680_RS04690	238.158	1114.02	-2.22531	2.00766e-40	1.62398e-39	RF680_RS04690	FAD-dependent oxidoreductase && PF01266:FAD dependent oxidoreductase
Novel00498	258.483	36.7453	2.80661	2.10406e-40	1.69989e-39	-	PF01053:Cys/Met metabolism PLP-dependent enzyme
RF680_RS27230	830.79	266.524	1.63955	2.45267e-40	1.97912e-39	RF680_RS27230	MaoC/PaaZ C-terminal domain-containing protein && PF01575:MaoC like domain
RF680_RS25025	27.3396	264.473	-3.2752	3.14328e-40	2.53332e-39	RF680_RS25025	PPE family protein && PF00823:PPE family|PF01469:Pentapeptide repeats (8 copies)
RF680_RS18750	167.551	8.08745	4.37588	3.41002e-40	2.74497e-39	RF680_RS18750	hypothetical protein && -
RF680_RS14455	106.165	471.426	-2.1513	4.0184e-40	3.22967e-39	RF680_RS14455	MbtH family protein && -
RF680_RS05965	745.329	183.151	2.0246	4.02189e-40	3.22967e-39	truA	tRNA pseudouridine(38-40) synthase TruA && PF01416:tRNA pseudouridine synthase
RF680_RS16080	366.626	81.0697	2.17507	5.31853e-40	4.26574e-39	RF680_RS16080	TetR/AcrR family transcriptional regulator && PF00440:Bacterial regulatory proteins, tetR family
RF680_RS06045	88.1636	584.295	-2.73074	5.39933e-40	4.32532e-39	RF680_RS06045	nuclear transport factor 2 family protein && PF12680:SnoaL-like domain
RF680_RS18875	1533.81	6155.09	-2.00459	5.70636e-40	4.56577e-39	RF680_RS18875	Acg family FMN-binding oxidoreductase && -
RF680_RS08785	20.5587	238.747	-3.53512	6.27244e-40	5.01267e-39	RF680_RS08785	DUF4267 domain-containing protein && PF14087:Domain of unknown function (DUF4267)
RF680_RS09185	554.031	168.766	1.71602	6.42955e-40	5.13205e-39	RF680_RS09185	SDR family NAD(P)-dependent oxidoreductase && PF00106:short chain dehydrogenase
RF680_RS13760	76.243	419.108	-2.45537	6.74214e-40	5.3751e-39	RF680_RS13760	winged helix DNA-binding domain-containing protein && PF06224:DNA glycosylase AlkZ-like
RF680_RS05410	67970.8	25981.8	1.38744	6.83735e-40	5.44446e-39	rpoB	DNA-directed RNA polymerase subunit beta && PF04561:RNA polymerase Rpb2, domain 2|PF10385:RNA polymerase beta subunit external 1 domain|PF04563:RNA polymerase beta subunit|PF00562:RNA polymerase Rpb2, domain 6|PF04560:RNA polymerase Rpb2, domain 7|PF04565:RNA polymerase Rpb2, domain 3
RF680_RS02390	224.299	24.9348	3.1773	6.8681e-40	5.4624e-39	RF680_RS02390	LLM class F420-dependent oxidoreductase && PF00296:Luciferase-like monooxygenase
RF680_RS07810	0	12796.2	-15.66	7.49436e-40	5.95335e-39	RF680_RS07810	SigB/SigF/SigG family RNA polymerase sigma factor && PF04542:Sigma-70 region 2|PF04545:Sigma-70, region 4
RF680_RS09190	2142.18	849.161	1.3346	9.54374e-40	7.57228e-39	RF680_RS09190	acyl-CoA dehydrogenase && PF02770:Acyl-CoA dehydrogenase, middle domain|PF02771:Acyl-CoA dehydrogenase, N-terminal domain|PF00441:Acyl-CoA dehydrogenase, C-terminal domain
Novel00217	1832.19	498.476	1.87755	9.96097e-40	7.89389e-39	-	PF04542:Sigma-70 region 2|PF04545:Sigma-70, region 4|PF00140:Sigma-70 factor, region 1.2|PF04539:Sigma-70 region 3
Novel00445	1053	210.625	2.32004	1.03084e-39	8.15951e-39	-	PF01558:Pyruvate ferredoxin/flavodoxin oxidoreductase|PF01855:Pyruvate flavodoxin/ferredoxin oxidoreductase, thiamine diP-bdg
RF680_RS16865	142.181	708.785	-2.31795	1.27363e-39	1.00693e-38	RF680_RS16865	flavodoxin family protein && PF03358:NADPH-dependent FMN reductase
RF680_RS27490	824.965	273.943	1.58923	1.28783e-39	1.01694e-38	RF680_RS27490	ferredoxin--NADP reductase && PF00111:2Fe-2S iron-sulfur cluster binding domain|PF00175:Oxidoreductase NAD-binding domain
RF680_RS09090	536.481	104.251	2.36347	1.29764e-39	1.02347e-38	RF680_RS09090	DoxX family protein && PF07681:DoxX
RF680_RS27605	2573.57	1006.31	1.35484	1.34374e-39	1.05858e-38	RF680_RS27605	hypothetical protein && -
RF680_RS12160	989.841	3865.38	-1.96522	1.35508e-39	1.06624e-38	RF680_RS12160	zinc-binding metallopeptidase family protein && PF10005:zinc-ribbon domain|PF15887:Putative zinc-binding metallo-peptidase
RF680_RS04005	606.021	195.561	1.63264	1.57502e-39	1.23784e-38	RF680_RS04005	glutamate ABC transporter substrate-binding protein && PF00497:Bacterial extracellular solute-binding proteins, family 3
Novel00037	2175.83	317.986	2.77413	1.79395e-39	1.40823e-38	-	PF04072:Leucine carboxyl methyltransferase|PF00440:Bacterial regulatory proteins, tetR family
RF680_RS14525	5764.31	1894.32	1.6052	2.51287e-39	1.97024e-38	RF680_RS14525	acyltransferase family protein && PF01757:Acyltransferase family
RF680_RS10060	304.048	52.877	2.52139	3.14302e-39	2.46141e-38	purU	formyltetrahydrofolate deformylase && PF00551:Formyl transferase
RF680_RS28275	148.169	641.499	-2.11225	4.05814e-39	3.17434e-38	RF680_RS28275	hypothetical protein && -
RF680_RS04185	29.5645	249.775	-3.07954	5.71498e-39	4.46508e-38	RF680_RS04185	PE domain-containing protein && PF00934:PE family
RF680_RS01700	646.339	210.595	1.61855	5.85706e-39	4.57071e-38	RF680_RS01700	metal-sensitive transcriptional regulator && -
RF680_RS13970	28.4002	282.858	-3.32258	6.72096e-39	5.23872e-38	RF680_RS13970	PPE family protein && PF00823:PPE family|PF18878:PPE-PPW subfamily C-terminal region
RF680_RS21420	860.538	2259.4	-1.39292	6.89077e-39	5.36478e-38	RF680_RS21420	SpoIIE family protein phosphatase && PF07228:Stage II sporulation protein E (SpoIIE)|PF08448:PAS fold|PF13581:Histidine kinase-like ATPase domain|PF01740:STAS domain
RF680_RS21615	79.8571	463.666	-2.5384	7.83331e-39	6.09146e-38	mbp1	microaggregate-binding protein 1 && -
Novel00075	4.91277	346.002	-6.13506	8.31379e-39	6.45753e-38	-	-
RF680_RS15155	280.173	49.8361	2.49053	8.64686e-39	6.70839e-38	RF680_RS15155	PPE family protein && PF12484:PPE-SVP subfamily C-terminal region|PF00823:PPE family
RF680_RS00545	249.612	43.5083	2.52439	1.0107e-38	7.83202e-38	RF680_RS00545	enoyl-CoA hydratase && PF00378:Enoyl-CoA hydratase/isomerase
RF680_RS02055	836.664	243.521	1.78032	1.25143e-38	9.68616e-38	ag85C	diacylglycerol acyltransferase/mycolyltransferase Ag85C && PF00756:Putative esterase
RF680_RS09235	1039.16	375.819	1.46695	1.6901e-38	1.30663e-37	RF680_RS09235	cytochrome P450 && PF00067:Cytochrome P450
RF680_RS17290	9.3892	230.572	-4.6161	1.73806e-38	1.34214e-37	RF680_RS17290	PPE family protein && PF00823:PPE family|PF18878:PPE-PPW subfamily C-terminal region
RF680_RS03030	553.204	1700.37	-1.62006	1.99103e-38	1.53571e-37	RF680_RS03030	3-oxoacyl-ACP reductase && PF13561:Enoyl-(Acyl carrier protein) reductase
RF680_RS02240	3148.17	1281.42	1.29679	2.15081e-38	1.65702e-37	RF680_RS02240	class I SAM-dependent methyltransferase && PF04072:Leucine carboxyl methyltransferase
RF680_RS24050	2384.54	1021.51	1.22298	2.24839e-38	1.73019e-37	mfd	transcription-repair coupling factor && PF00270:DEAD/DEAH box helicase|PF02559:CarD-like/TRCF RID domain|PF00271:Helicase conserved C-terminal domain|PF03461:TRCF domain|PF17757:UvrB interaction domain
RF680_RS18035	126.114	505.244	-2.00391	2.2556e-38	1.73373e-37	cobC	Rv2231c family pyridoxal phosphate-dependent protein CobC && PF00155:Aminotransferase class I and II
RF680_RS05715	1906.8	803.45	1.24698	2.28733e-38	1.75608e-37	rplF	50S ribosomal protein L6 && PF00347:Ribosomal protein L6
RF680_RS05605	1864.41	794.492	1.23056	2.34878e-38	1.80118e-37	rplV	50S ribosomal protein L22 && PF00237:Ribosomal protein L22p/L17e
sRNA00097	0	21190.2	-16.3877	2.85269e-38	2.18509e-37	-	-
RF680_RS05010	464.533	1876.87	-2.01433	3.16998e-38	2.42533e-37	RF680_RS05010	catalase && PF18011:C-terminal domain found in long catalases|PF06628:Catalase-related immune-responsive|PF00199:Catalase
RF680_RS28185	172.608	620.79	-1.84537	3.19882e-38	2.44458e-37	RF680_RS28185	DNA topoisomerase IB && PF21338:Bacterial DNA topoisomerase IB, N-terminal domain|PF01028:Eukaryotic DNA topoisomerase I, catalytic core
RF680_RS22590	699.58	218.416	1.67766	3.21724e-38	2.45582e-37	tatB	Sec-independent protein translocase protein TatB && -
RF680_RS12090	20.7859	287.764	-3.80105	3.28845e-38	2.5073e-37	RF680_RS12090	aldolase && PF00596:Class II Aldolase and Adducin N-terminal domain
Novel00454	765.809	80.0052	3.2567	3.54918e-38	2.70299e-37	-	PF01039:Carboxyl transferase domain|PF01144:Coenzyme A transferase
RF680_RS15780	93.3581	452.604	-2.27576	3.7706e-38	2.86834e-37	RF680_RS15780	amidohydrolase family protein && PF04909:Amidohydrolase
Novel00146	1966.58	210.893	3.22012	4.05856e-38	3.08386e-37	-	-
RF680_RS11975	77.3909	401.653	-2.37429	5.21181e-38	3.95561e-37	RF680_RS11975	GAF and ANTAR domain-containing protein && PF03861:ANTAR domain|PF13185:GAF domain
RF680_RS29010	6.35723	271.57	-5.43525	5.61989e-38	4.26047e-37	RF680_RS29010	PE family protein && PF00934:PE family
RF680_RS09070	55.2093	482.475	-3.12885	7.2572e-38	5.49545e-37	RF680_RS09070	CD225/dispanin family protein && PF04505:Interferon-induced transmembrane protein
RF680_RS05720	1466.61	455.197	1.68862	7.32737e-38	5.54227e-37	rplR	50S ribosomal protein L18 && PF00861:Ribosomal L18 of archaea, bacteria, mitoch. and chloroplast
RF680_RS19745	1331.94	531.439	1.32541	7.71958e-38	5.83228e-37	RF680_RS19745	ABC transporter ATP-binding protein && PF00005:ABC transporter
RF680_RS14070	320.841	76.922	2.05973	9.45779e-38	7.13741e-37	RF680_RS14070	copper transporter && PF11382:Copper transport outer membrane protein, MctB
RF680_RS11000	608.74	101.009	2.59366	9.6028e-38	7.23862e-37	RF680_RS11000	PE family protein && -
RF680_RS15985	2.64032	673.839	-7.97129	9.72806e-38	7.32472e-37	RF680_RS15985	STAS/SEC14 domain-containing protein && PF11964:SpoIIAA-like
RF680_RS20425	751.242	224.481	1.74117	1.05588e-37	7.94123e-37	nadD	nicotinate-nucleotide adenylyltransferase && PF01467:Cytidylyltransferase-like
RF680_RS21675	216.195	23.6913	3.1817	1.4075e-37	1.05738e-36	RF680_RS21675	GntR family transcriptional regulator && PF07729:FCD domain|PF00392:Bacterial regulatory proteins, gntR family
RF680_RS28400	444.392	2255.64	-2.34372	1.44589e-37	1.08499e-36	RF680_RS28400	hypothetical protein && -
RF680_RS04615	3479.35	1552.43	1.16429	1.68272e-37	1.26128e-36	RF680_RS04615	glutamyl-tRNA reductase && PF05201:Glutamyl-tRNAGlu reductase, N-terminal domain|PF00745:Glutamyl-tRNAGlu reductase, dimerisation domain|PF01488:Shikimate / quinate 5-dehydrogenase
Novel00453	316.482	22.7477	3.7866	1.68787e-37	1.26371e-36	-	PF01039:Carboxyl transferase domain
RF680_RS03590	443.948	1431.44	-1.68933	1.72737e-37	1.29183e-36	RF680_RS03590	IniB N-terminal domain-containing protein && -
RF680_RS05325	496.521	1383.4	-1.47803	1.73349e-37	1.29495e-36	mmaA4	hydroxymycolate synthase MmaA4 && PF02353:Mycolic acid cyclopropane synthetase
RF680_RS16115	27.1308	266.677	-3.2908	1.77712e-37	1.32605e-36	RF680_RS16115	mandelate racemase/muconate lactonizing enzyme family protein && PF13378:Enolase C-terminal domain-like|PF02746:Mandelate racemase / muconate lactonizing enzyme, N-terminal domain
RF680_RS22725	192.912	28.5773	2.75483	2.1668e-37	1.61501e-36	RF680_RS22725	MarR family winged helix-turn-helix transcriptional regulator && PF12802:MarR family
RF680_RS00655	380.173	1112.39	-1.54925	2.84886e-37	2.12099e-36	RF680_RS00655	RND family transporter && PF03176:MMPL family
RF680_RS16850	5.76746	266.245	-5.51662	3.05843e-37	2.27447e-36	RF680_RS16850	uracil-DNA glycosylase family protein && PF03167:Uracil DNA glycosylase superfamily
RF680_RS14270	879.875	4000.8	-2.18476	4.53985e-37	3.37239e-36	RF680_RS14270	4Fe-4S dicluster domain-containing protein && PF17179:4Fe-4S dicluster domain
RF680_RS07110	239.281	36.5813	2.70382	6.95693e-37	5.16212e-36	RF680_RS07110	TIGR03089 family protein && -
Novel00265	343.037	25.6133	3.74739	7.23354e-37	5.36138e-36	-	PF02445:Quinolinate synthetase A protein
RF680_RS00115	2317.87	5283.27	-1.18873	7.6901e-37	5.69341e-36	RF680_RS00115	DUF3662 and FHA domain-containing protein && PF12401:FhaA, N-terminal domain|PF00498:FHA domain
RF680_RS05530	318.231	1215.92	-1.93461	1.07113e-36	7.92138e-36	mftC	mycofactocin radical SAM maturase && PF04055:Radical SAM superfamily
RF680_RS06785	76.8803	409.305	-2.41202	1.08042e-36	7.9812e-36	RF680_RS06785	PE family protein && PF00934:PE family
RF680_RS02615	1620.46	582.638	1.47637	1.1045e-36	8.14996e-36	RF680_RS02615	MFS transporter && PF07690:Major Facilitator Superfamily
sRNA00039	412.536	1239.97	-1.58797	1.73282e-36	1.27721e-35	-	-
RF680_RS07820	87.5159	388.212	-2.1468	1.77856e-36	1.30947e-35	RF680_RS07820	KasA/KasB family beta-ketoacyl-ACP synthase && PF00109:Beta-ketoacyl synthase, N-terminal domain|PF02801:Beta-ketoacyl synthase, C-terminal domain
Novel00078	199.209	11.3408	4.12343	1.87501e-36	1.37895e-35	-	-
RF680_RS02005	1876.85	753.095	1.31769	1.92171e-36	1.41173e-35	RF680_RS02005	L%2CD-transpeptidase && PF17964:Bacterial Ig domain|PF03734:L,D-transpeptidase catalytic domain
RF680_RS05210	1258.71	345.01	1.86725	1.99454e-36	1.46362e-35	recC	exodeoxyribonuclease V subunit gamma && PF17946:RecC C-terminal domain|PF04257:Exodeoxyribonuclease V, gamma subunit
RF680_RS26945	396.114	94.1825	2.06916	2.12311e-36	1.55624e-35	fadD17	long-chain-fatty-acid--CoA ligase FadD17 && PF00501:AMP-binding enzyme|PF13193:AMP-binding enzyme C-terminal domain
RF680_RS20460	4.45507	317.92	-6.15019	2.48974e-36	1.82297e-35	RF680_RS20460	hypothetical protein && -
RF680_RS02210	482.346	53.9706	3.16272	2.73363e-36	1.99934e-35	RF680_RS02210	nuclear transport factor 2 family protein && PF12680:SnoaL-like domain
Novel00369	0	14064.9	-15.7964	2.85088e-36	2.0828e-35	-	-
RF680_RS00710	278.764	1011.88	-1.85924	3.5103e-36	2.56175e-35	RF680_RS00710	SHOCT domain-containing protein && -
RF680_RS25160	796.405	229.444	1.79602	3.81699e-36	2.78251e-35	pdxH	pyridoxamine 5'-phosphate oxidase && PF10590:Pyridoxine 5'-phosphate oxidase C-terminal dimerisation region|PF01243:Pyridoxamine 5'-phosphate oxidase
RF680_RS24360	746.09	235.245	1.6637	5.25691e-36	3.82798e-35	RF680_RS24360	hypothetical protein && -
RF680_RS28340	65.9359	373.006	-2.49641	5.45931e-36	3.971e-35	RF680_RS28340	class I SAM-dependent methyltransferase && PF13649:Methyltransferase domain
RF680_RS11140	2446.26	936.67	1.38531	5.47303e-36	3.97663e-35	RF680_RS11140	DNA translocase FtsK && PF17854:FtsK alpha domain|PF01580:FtsK/SpoIIIE family|PF09397:Ftsk gamma domain
RF680_RS18255	176.559	736.245	-2.05882	5.57103e-36	4.04341e-35	RF680_RS18255	MBL fold metallo-hydrolase && PF00753:Metallo-beta-lactamase superfamily
Novel00391	11.2647	216.438	-4.27137	6.02986e-36	4.37165e-35	-	PF03186:CobD/Cbib protein
RF680_RS18090	18.4397	230.424	-3.64846	6.5779e-36	4.76377e-35	RF680_RS18090	FeoA family protein && -
RF680_RS23030	1.77785	1073.87	-9.22844	8.11187e-36	5.86829e-35	RF680_RS23030	PE domain-containing protein && PF00934:PE family
RF680_RS03710	63.3141	345.941	-2.44687	1.12287e-35	8.11425e-35	RF680_RS03710	PE family protein && PF21526:PGRS repeats|PF00934:PE family
Novel00542	475.54	99.6387	2.25637	1.34119e-35	9.68136e-35	-	PF02803:Thiolase, C-terminal domain|PF00108:Thiolase, N-terminal domain
Novel00297	505.389	2327.24	-2.20304	1.37675e-35	9.92722e-35	-	PF18844:Bacterial archaeo-eukaryotic release factor family 2
RF680_RS27795	240.448	783.893	-1.70472	1.75048e-35	1.26084e-34	hpt	hypoxanthine phosphoribosyltransferase && PF00156:Phosphoribosyl transferase domain
RF680_RS13775	34.8344	242.358	-2.79618	2.37754e-35	1.71065e-34	RF680_RS13775	alpha/beta hydrolase-fold protein && PF00756:Putative esterase
Novel00502	510.125	1775.66	-1.7994	2.42775e-35	1.74488e-34	-	-
Novel00040	496.58	40.5943	3.61516	3.20262e-35	2.29931e-34	-	-
RF680_RS19160	393.552	107.789	1.8677	3.90605e-35	2.8013e-34	RF680_RS19160	GAF domain-containing sensor histidine kinase && PF07730:Histidine kinase|PF13185:GAF domain|PF02518:Histidine kinase-, DNA gyrase B-, and HSP90-like ATPase
Novel00272	189.963	27.4764	2.79342	4.31403e-35	3.09056e-34	-	-
Novel00345	161.598	871.767	-2.43114	4.40396e-35	3.15158e-34	-	PF00578:AhpC/TSA family|PF10417:C-terminal domain of 1-Cys peroxiredoxin
RF680_RS19410	558.592	160.204	1.80378	4.57003e-35	3.26691e-34	RF680_RS19410	NAD(P)/FAD-dependent oxidoreductase && PF05834:Lycopene cyclase protein
RF680_RS06270	369.872	103.636	1.83433	4.92127e-35	3.51421e-34	RF680_RS06270	TetR/AcrR family transcriptional regulator && PF00440:Bacterial regulatory proteins, tetR family
RF680_RS08665	334.908	1070.42	-1.67579	5.1255e-35	3.65611e-34	RF680_RS08665	NADP-dependent oxidoreductase && PF16884:N-terminal domain of oxidoreductase|PF00107:Zinc-binding dehydrogenase
RF680_RS23465	3746.5	1614.17	1.21501	5.16379e-35	3.67948e-34	RF680_RS23465	PhoH family protein && PF13638:PIN domain|PF02562:PhoH-like protein
RF680_RS24720	390.271	92.0535	2.08182	6.4711e-35	4.60606e-34	RF680_RS24720	LLM class F420-dependent oxidoreductase && PF00296:Luciferase-like monooxygenase
RF680_RS26845	494.689	127.615	1.95204	8.49363e-35	6.03921e-34	RF680_RS26845	SDR family oxidoreductase && PF13561:Enoyl-(Acyl carrier protein) reductase
RF680_RS26865	2121.97	892.647	1.24925	9.40845e-35	6.68252e-34	RF680_RS26865	alpha%2Calpha-trehalose-phosphate synthase (UDP-forming) && PF00982:Glycosyltransferase family 20
RF680_RS21355	1.34395	1742.36	-10.3409	1.07588e-34	7.63343e-34	RF680_RS21355	hypothetical protein && -
RF680_RS18680	19.1618	209.271	-3.44361	1.10983e-34	7.86591e-34	RF680_RS18680	sulfurtransferase && PF00581:Rhodanese-like domain
RF680_RS07000	1510.23	609.464	1.30984	1.13095e-34	8.00711e-34	RF680_RS07000	acyl-CoA carboxylase subunit beta && PF01039:Carboxyl transferase domain
RF680_RS05790	4.93413	264.457	-5.74585	1.38729e-34	9.81146e-34	RF680_RS05790	cytochrome P450 && PF00067:Cytochrome P450
RF680_RS27670	152.979	554.494	-1.85946	1.40535e-34	9.92864e-34	RF680_RS27670	CbtA family protein && PF09490:Probable cobalt transporter subunit (CbtA)
RF680_RS11115	1662.44	750.18	1.14795	1.69836e-34	1.1986e-33	RF680_RS11115	ribonuclease J && PF12706:Beta-lactamase superfamily domain|PF17770:Ribonuclease J C-terminal domain|PF07521:Zn-dependent metallo-hydrolase RNA specificity domain
RF680_RS00325	856.768	330.603	1.37378	1.93697e-34	1.36555e-33	RF680_RS00325	glycosyltransferase family 87 protein && PF09594:Glycosyltransferase family 87
RF680_RS02115	109.174	475.04	-2.12032	2.00877e-34	1.41466e-33	RF680_RS02115	hypothetical protein && -
RF680_RS05730	629.54	184.758	1.76627	2.19135e-34	1.5416e-33	rpmD	50S ribosomal protein L30 && -
RF680_RS17695	23.8339	211.93	-3.15714	2.43652e-34	1.71227e-33	RF680_RS17695	hypothetical protein && -
RF680_RS29570	2613.71	10270	-1.97422	2.64636e-34	1.85777e-33	RF680_RS29570	WhiB family transcriptional regulator && -
RF680_RS20255	0	5449.44	-14.4284	3.56932e-34	2.50305e-33	RF680_RS20255	helix-turn-helix transcriptional regulator && PF00196:Bacterial regulatory proteins, luxR family
RF680_RS04125	273.841	1029.08	-1.91073	4.03627e-34	2.82454e-33	RF680_RS04125	hypothetical protein && -
RF680_RS19700	133.843	8.33563	4.00892	4.19662e-34	2.93366e-33	RF680_RS19700	rubredoxin && -
RF680_RS28140	17.0054	215.486	-3.66235	4.54392e-34	3.1731e-33	RF680_RS28140	nucleotidyltransferase family protein && -
Novel00303	828.466	2847.61	-1.78109	4.66087e-34	3.25135e-33	-	PF00582:Universal stress protein family|PF02163:Peptidase family M50|PF00196:Bacterial regulatory proteins, luxR family|PF00072:Response regulator receiver domain
Novel00474	48.3366	311.983	-2.69004	5.5298e-34	3.85345e-33	-	PF08021:Siderophore-interacting FAD-binding domain
RF680_RS16755	81.7049	509.624	-2.64181	6.23061e-34	4.33726e-33	hchA	glyoxalase III HchA && -
RF680_RS25020	253.795	38.2669	2.7275	6.65819e-34	4.63006e-33	RF680_RS25020	antitoxin && -
RF680_RS08845	409.72	113.472	1.8541	7.29501e-34	5.06759e-33	RF680_RS08845	HpcH/HpaI aldolase/citrate lyase family protein && PF03328:HpcH/HpaI aldolase/citrate lyase family
RF680_RS18920	248.428	41.5726	2.57548	9.30908e-34	6.45994e-33	RF680_RS18920	alpha/beta fold hydrolase && PF00561:alpha/beta hydrolase fold
RF680_RS13800	131.902	597.436	-2.18095	1.08967e-33	7.55372e-33	RF680_RS13800	TrmH family RNA methyltransferase && PF00588:SpoU rRNA Methylase family
RF680_RS17935	58.7024	314.843	-2.42292	1.30834e-33	9.06016e-33	RF680_RS17935	PLP-dependent aminotransferase family protein && PF00392:Bacterial regulatory proteins, gntR family|PF00155:Aminotransferase class I and II
Novel00512	39.9395	284.654	-2.8354	1.55156e-33	1.07332e-32	-	-
RF680_RS15375	47.1703	277.911	-2.56109	1.9445e-33	1.34375e-32	modA	molybdate ABC transporter substrate-binding protein && PF13531:Bacterial extracellular solute-binding protein
RF680_RS26825	3516.61	1697.86	1.0503	1.97074e-33	1.36047e-32	RF680_RS26825	LCP family protein && PF13399:LytR cell envelope-related transcriptional attenuator|PF03816:LytR_cpsA_psr family
RF680_RS29140	807.309	217.725	1.89116	2.22959e-33	1.53756e-32	RF680_RS29140	6-carboxytetrahydropterin synthase && -
RF680_RS00220	8.50295	191.042	-4.48889	2.87664e-33	1.98172e-32	RF680_RS00220	PPE domain-containing protein && PF00823:PPE family
RF680_RS00440	336.98	68.9186	2.28451	2.99686e-33	2.0624e-32	RF680_RS00440	DUF998 domain-containing protein && PF06197:Protein of unknown function (DUF998)
RF680_RS18945	179.878	20.574	3.12959	3.18815e-33	2.19177e-32	RF680_RS18945	alpha/beta hydrolase && PF07859:alpha/beta hydrolase fold
RF680_RS17285	169.258	679.043	-2.00509	4.06605e-33	2.79242e-32	RF680_RS17285	PP2C family protein-serine/threonine phosphatase && PF07228:Stage II sporulation protein E (SpoIIE)
RF680_RS26900	384.175	113.942	1.75385	4.52994e-33	3.10778e-32	RF680_RS26900	virulence factor Mce family protein && PF02470:MlaD protein
Novel00529	245.345	1076.04	-2.13306	4.60727e-33	3.15757e-32	-	PF16170:Domain of unknown function (DUF4873)|PF11583:P-aminobenzoate N-oxygenase AurF
RF680_RS05085	948.378	2683.03	-1.50023	5.70115e-33	3.90323e-32	RF680_RS05085	DUF5994 family protein && PF19457:Family of unknown function (DUF5994)
RF680_RS02065	2104.51	868.487	1.2772	6.15395e-33	4.2089e-32	RF680_RS02065	ATP-binding cassette domain-containing protein && PF00005:ABC transporter
RF680_RS01525	197.003	17.8275	3.46619	7.12139e-33	4.86555e-32	RF680_RS01525	Zn-ribbon domain-containing OB-fold protein && PF01796:DUF35 OB-fold domain, acyl-CoA-associated
Novel00599	876.498	3269.33	-1.89932	7.52006e-33	5.13265e-32	-	PF01965:DJ-1/PfpI family|PF03364:Polyketide cyclase / dehydrase and lipid transport|PF00107:Zinc-binding dehydrogenase|PF08240:Alcohol dehydrogenase GroES-like domain|PF00296:Luciferase-like monooxygenase
RF680_RS29325	19.2045	203.947	-3.4067	8.69772e-33	5.93034e-32	RF680_RS29325	PE family protein && PF00934:PE family
RF680_RS16885	503.537	1935.51	-1.94224	9.83879e-33	6.70148e-32	RF680_RS16885	hypothetical protein && -
RF680_RS11675	188.663	643.376	-1.7704	1.0025e-32	6.82131e-32	RF680_RS11675	DedA family protein && PF09335:SNARE associated Golgi protein
Novel00367	213.839	811.386	-1.92493	1.11326e-32	7.56719e-32	-	PF00743:Flavin-binding monooxygenase-like
RF680_RS27180	1087.64	412.298	1.39913	1.20462e-32	8.17987e-32	RF680_RS27180	hypothetical protein && -
RF680_RS26040	37.2443	231.929	-2.64048	1.26963e-32	8.61249e-32	RF680_RS26040	enoyl-CoA hydratase/isomerase family protein && PF00378:Enoyl-CoA hydratase/isomerase
RF680_RS19125	95.085	527.495	-2.46962	1.27322e-32	8.62798e-32	RF680_RS19125	DUF1641 domain-containing protein && PF07849:Protein of unknown function (DUF1641)
RF680_RS09370	1503.16	597.752	1.32975	1.30423e-32	8.82917e-32	serB	phosphoserine phosphatase SerB && PF21086:ACT domain|PF12710:haloacid dehalogenase-like hydrolase|PF13740:ACT domain
RF680_RS08460	11.1831	195.846	-4.1284	1.42216e-32	9.6177e-32	RF680_RS08460	PE family protein && PF00934:PE family
Novel00443	470.528	72.3341	2.70042	1.48212e-32	1.0013e-31	-	PF00300:Histidine phosphatase superfamily (branch 1)|PF02410:Ribosomal silencing factor during starvation
RF680_RS05095	14.2991	249.255	-4.12054	1.5017e-32	1.0135e-31	RF680_RS05095	1-aminocyclopropane-1-carboxylate deaminase/D-cysteine desulfhydrase && PF00291:Pyridoxal-phosphate dependent enzyme
RF680_RS18575	1302.99	4682.37	-1.84525	1.63138e-32	1.0999e-31	RF680_RS18575	WS/DGAT/MGAT family O-acyltransferase && PF03007:Wax ester synthase/diacylglycerol acyltransferase catalytic domain|PF06974:WS/DGAT C-terminal domain
RF680_RS25930	691.563	187.212	1.88341	1.68992e-32	1.13821e-31	RF680_RS25930	alpha/beta fold hydrolase && PF12697:Alpha/beta hydrolase family
RF680_RS21580	263.386	51.7245	2.34965	1.73446e-32	1.16703e-31	RF680_RS21580	CaiB/BaiF CoA transferase family protein && PF02515:CoA-transferase family III
Novel00365	30.0979	277.91	-3.20916	1.73652e-32	1.16723e-31	-	PF06150:ChaB|PF07098:Protein of unknown function (DUF1360)
RF680_RS04780	6994.53	3462.04	1.01452	1.80105e-32	1.20938e-31	RF680_RS04780	hypothetical protein && -
RF680_RS14985	2969.77	1105.73	1.42506	1.82194e-32	1.22217e-31	RF680_RS14985	IclR family transcriptional regulator && PF01614:Bacterial transcriptional regulator|PF09339:IclR helix-turn-helix domain
RF680_RS27610	688.988	1989.89	-1.52952	1.99542e-32	1.33719e-31	RF680_RS27610	carbonic anhydrase && PF00484:Carbonic anhydrase
RF680_RS23085	856.555	3048.42	-1.83114	2.30228e-32	1.54128e-31	RF680_RS23085	NAD(P)H-binding protein && PF13460:NAD(P)H-binding
RF680_RS24625	1924.88	4159.4	-1.11153	2.71616e-32	1.81651e-31	RF680_RS24625	HAMP domain-containing sensor histidine kinase && PF00672:HAMP domain|PF02518:Histidine kinase-, DNA gyrase B-, and HSP90-like ATPase|PF00512:His Kinase A (phospho-acceptor) domain
RF680_RS00620	533.936	68.1232	2.97136	2.73529e-32	1.82747e-31	RF680_RS00620	TetR/AcrR family transcriptional regulator && -
RF680_RS14620	169.707	949.504	-2.48372	2.74618e-32	1.8329e-31	RF680_RS14620	AMP-binding protein && PF00501:AMP-binding enzyme
RF680_RS20225	330.305	86.7605	1.92741	3.10456e-32	2.07002e-31	cysW	sulfate ABC transporter permease subunit CysW && PF00528:Binding-protein-dependent transport system inner membrane component
RF680_RS16055	875.259	179.478	2.28829	3.80695e-32	2.5358e-31	RF680_RS16055	FAD-binding oxidoreductase && PF00111:2Fe-2S iron-sulfur cluster binding domain|PF00970:Oxidoreductase FAD-binding domain|PF00175:Oxidoreductase NAD-binding domain
RF680_RS13010	0	4040.05	-13.9968	3.88688e-32	2.58645e-31	RF680_RS13010	nitroreductase family deazaflavin-dependent oxidoreductase && PF04075:F420H(2)-dependent quinone reductase
RF680_RS04930	0	4144.06	-14.0333	4.1665e-32	2.76974e-31	RF680_RS04930	hypothetical protein && -
RF680_RS04785	869.584	298.153	1.54487	4.43528e-32	2.94547e-31	RF680_RS04785	glycosyltransferase family 2 protein && PF00535:Glycosyl transferase family 2
RF680_RS06055	22.3288	201.271	-3.1702	6.07464e-32	4.03014e-31	RF680_RS06055	DUF2510 domain-containing protein && PF10708:Protein of unknown function (DUF2510)
RF680_RS19755	182.025	703.101	-1.95104	7.13989e-32	4.73213e-31	RF680_RS19755	ABC transporter permease && PF01061:ABC-2 type transporter|PF00005:ABC transporter
RF680_RS23780	1729.32	799.592	1.11294	7.4954e-32	4.96281e-31	RF680_RS23780	MlaE family ABC transporter permease && PF02405:Permease MlaE
RF680_RS04805	83.8113	356.824	-2.09008	7.99914e-32	5.29106e-31	RF680_RS04805	DUF3349 domain-containing protein && PF11829:Protein of unknown function (DUF3349)
RF680_RS05405	7279.04	3593.98	1.01827	8.67665e-32	5.7335e-31	RF680_RS05405	ABC transporter ATP-binding protein && PF00005:ABC transporter
RF680_RS27480	2587.95	1246.15	1.05451	1.10741e-31	7.31045e-31	hsaD	4%2C5:9%2C10-diseco-3-hydroxy-5%2C9%2C17-trioxoandrosta-1(10)%2C2-diene-4-oate hydrolase && PF00561:alpha/beta hydrolase fold
RF680_RS27690	726.926	279.454	1.38012	1.17672e-31	7.76031e-31	lysS	lysine--tRNA ligase && PF01336:OB-fold nucleic acid binding domain|PF00152:tRNA synthetases class II (D, K and N)
RF680_RS08450	685.917	2367.19	-1.78686	1.18977e-31	7.83855e-31	RF680_RS08450	peptidoglycan-binding protein && -
RF680_RS29520	575.23	202.799	1.50389	1.3166e-31	8.66556e-31	RF680_RS29520	hypothetical protein && -
Novel00173	240.085	28.9806	3.05306	1.4531e-31	9.5545e-31	-	PF02668:Taurine catabolism dioxygenase TauD, TfdA family
Novel00014	7.51618	246.902	-5.02385	1.50305e-31	9.87316e-31	-	-
RF680_RS09180	431.991	133.899	1.68874	1.66171e-31	1.09046e-30	RF680_RS09180	ATP-dependent DNA ligase && PF04675:DNA ligase N terminus|PF04679:ATP dependent DNA ligase C terminal region|PF01068:ATP dependent DNA ligase domain
sRNA00098	0	9604.55	-15.2461	1.77061e-31	1.16077e-30	-	-
RF680_RS12385	121.087	506.335	-2.06485	1.94915e-31	1.27656e-30	pyrR	bifunctional pyr operon transcriptional regulator/uracil phosphoribosyltransferase PyrR && PF00156:Phosphoribosyl transferase domain
RF680_RS19925	666.192	224.314	1.569	2.01528e-31	1.31857e-30	RF680_RS19925	WXG100 family type VII secretion target && -
RF680_RS11155	9308.99	4481.65	1.05452	2.03486e-31	1.33007e-30	clgR	transcriptional regulator ClgR && PF01381:Helix-turn-helix
RF680_RS27870	1047.96	2393.15	-1.19134	2.20831e-31	1.44202e-30	RF680_RS27870	adenylate/guanylate cyclase domain-containing protein && PF00211:Adenylate and Guanylate cyclase catalytic domain
RF680_RS07010	5.78591	202.048	-5.11836	2.44022e-31	1.5919e-30	RF680_RS07010	PE family protein && PF21526:PGRS repeats|PF00934:PE family
Novel00228	12.5931	216.827	-4.11178	2.45781e-31	1.60179e-30	-	PF13632:Glycosyl transferase family group 2
RF680_RS24605	1.79096	659.675	-8.5249	2.53444e-31	1.65012e-30	RF680_RS24605	SAF domain-containing protein && PF08666:SAF domain
RF680_RS00835	286.991	40.6804	2.82338	2.5849e-31	1.68133e-30	RF680_RS00835	cytochrome P450 && PF00067:Cytochrome P450
RF680_RS25865	464.313	140.682	1.72447	2.67978e-31	1.74133e-30	RF680_RS25865	multicopper oxidase family protein && PF07731:Multicopper oxidase|PF07732:Multicopper oxidase|PF00394:Multicopper oxidase
RF680_RS13635	563.929	139.76	2.01098	3.16099e-31	2.05202e-30	RF680_RS13635	Zn-ribbon domain-containing OB-fold protein && PF01796:DUF35 OB-fold domain, acyl-CoA-associated|PF12172:Rubredoxin-like zinc ribbon domain (DUF35_N)
RF680_RS11765	312.759	84.2649	1.89154	3.56047e-31	2.30909e-30	RF680_RS11765	class I SAM-dependent methyltransferase && -
RF680_RS09555	59.0547	277.585	-2.23168	3.71085e-31	2.40427e-30	RF680_RS09555	polyprenyl synthetase family protein && PF00348:Polyprenyl synthetase
RF680_RS16150	135.276	15.4201	3.13452	4.29199e-31	2.77808e-30	RF680_RS16150	MlaE family ABC transporter permease && PF02405:Permease MlaE
RF680_RS11770	390.626	113.224	1.78757	4.5022e-31	2.91131e-30	RF680_RS11770	helix-turn-helix transcriptional regulator && -
RF680_RS10465	0	3556.22	-13.8126	5.41992e-31	3.50133e-30	RF680_RS10465	DUF4097 family beta strand repeat-containing protein && PF13349:Putative adhesin
RF680_RS19030	181.549	715.091	-1.97901	5.58303e-31	3.6032e-30	RF680_RS19030	hypothetical protein && -
RF680_RS05150	118.159	424.044	-1.84306	5.97801e-31	3.85437e-30	RF680_RS05150	FUSC family protein && PF13515:Fusaric acid resistance protein-like
RF680_RS20565	330.132	65.1918	2.33799	5.98951e-31	3.85803e-30	RF680_RS20565	transglycosylase family protein && PF06737:Transglycosylase-like domain
RF680_RS28930	249.828	52.7205	2.24035	6.66266e-31	4.28381e-30	RF680_RS28930	NADPH:quinone oxidoreductase family protein && PF00107:Zinc-binding dehydrogenase|PF08240:Alcohol dehydrogenase GroES-like domain
RF680_RS16700	37.5325	233.106	-2.63255	6.66342e-31	4.28381e-30	RF680_RS16700	CobW family GTP-binding protein && PF02492:CobW/HypB/UreG, nucleotide-binding domain|PF07683:Cobalamin synthesis protein cobW C-terminal domain
RF680_RS07700	522.137	149.402	1.8079	6.6839e-31	4.29282e-30	RF680_RS07700	RtcB family protein && PF01139:tRNA-splicing ligase RtcB
Novel00357	53.3479	292.116	-2.454	6.96451e-31	4.46873e-30	-	PF02353:Mycolic acid cyclopropane synthetase
RF680_RS13305	783.891	270.802	1.53429	8.39188e-31	5.37939e-30	RF680_RS13305	lysophospholipid acyltransferase && PF19277:Glycerol-3-phosphate acyltransferase C-terminal region
RF680_RS12355	784.379	1724.5	-1.1366	1.00399e-30	6.4296e-30	RF680_RS12355	LppX_LprAFG lipoprotein && PF07161:LppX_LprAFG lipoprotein
RF680_RS01625	17.4714	192.474	-3.46201	1.07733e-30	6.89263e-30	RF680_RS01625	TetR/AcrR family transcriptional regulator && PF02909:Tetracyclin repressor-like, C-terminal domain|PF00440:Bacterial regulatory proteins, tetR family
RF680_RS14790	0	3105.12	-13.6169	1.17271e-30	7.49567e-30	RF680_RS14790	hypothetical protein && -
RF680_RS28580	3.13248	291.419	-6.53847	1.21674e-30	7.76961e-30	RF680_RS28580	hypothetical protein && -
RF680_RS00565	25.7553	242.302	-3.22577	1.24466e-30	7.94025e-30	RF680_RS00565	fructose bisphosphate aldolase && -
RF680_RS17270	0	5467.01	-14.4331	1.33028e-30	8.47832e-30	RF680_RS17270	CsbD family protein && -
Novel00052	302.787	42.9195	2.82011	1.33297e-30	8.48727e-30	-	PF00171:Aldehyde dehydrogenase family
RF680_RS14375	3303.83	10670.9	-1.6914	1.48681e-30	9.45775e-30	RF680_RS14375	universal stress protein && PF00582:Universal stress protein family
RF680_RS12200	242.38	798.443	-1.71891	1.58029e-30	1.00428e-29	RF680_RS12200	hypothetical protein && -
sRNA00032	193.107	27.8351	2.80004	1.88936e-30	1.19955e-29	-	-
RF680_RS28450	643.354	239.251	1.42832	1.94608e-30	1.23437e-29	RF680_RS28450	DEDDh family exonuclease && PF00929:Exonuclease
RF680_RS16100	54.9482	376.871	-2.78248	2.30396e-30	1.45998e-29	benC	benzoate 1%2C2-dioxygenase electron transfer component BenC && PF00175:Oxidoreductase NAD-binding domain|PF00111:2Fe-2S iron-sulfur cluster binding domain|PF00970:Oxidoreductase FAD-binding domain|PF13561:Enoyl-(Acyl carrier protein) reductase
RF680_RS23075	316.433	858.36	-1.44005	2.64764e-30	1.67616e-29	RF680_RS23075	DUF2867 domain-containing protein && PF11066:Protein of unknown function (DUF2867)|PF13460:NAD(P)H-binding
RF680_RS28775	446.977	137.321	1.70131	2.67675e-30	1.69298e-29	RF680_RS28775	MBL fold metallo-hydrolase && PF00753:Metallo-beta-lactamase superfamily|PF14863:Alkyl sulfatase dimerisation
RF680_RS25595	347.865	105.326	1.72378	3.08745e-30	1.95088e-29	RF680_RS25595	NAD(P)-dependent oxidoreductase && PF14833:NAD-binding of NADP-dependent 3-hydroxyisobutyrate dehydrogenase|PF03446:NAD binding domain of 6-phosphogluconate dehydrogenase
Novel00487	360.948	94.16	1.93935	3.28168e-30	2.07164e-29	-	-
RF680_RS08935	0	3002.32	-13.5683	4.0558e-30	2.55546e-29	RF680_RS08935	WD40 repeat domain-containing protein && PF00400:WD domain, G-beta repeat
Novel00616	6.62215	193.763	-4.85348	4.07158e-30	2.56297e-29	-	-
RF680_RS24610	214.882	752.454	-1.8088	4.80499e-30	3.02177e-29	mscL	large-conductance mechanosensitive channel protein MscL && PF01741:Large-conductance mechanosensitive channel, MscL
RF680_RS14725	570.146	2281.95	-2.00027	5.39465e-30	3.38939e-29	RF680_RS14725	CBS domain-containing protein && PF00571:CBS domain
RF680_RS28145	18.4397	181.443	-3.30279	6.69683e-30	4.20356e-29	RF680_RS28145	hypothetical protein && -
RF680_RS03730	3981.49	1893.01	1.07283	6.74561e-30	4.23018e-29	ttfA	trehalose monomycolate transport factor TtfA && -
RF680_RS26625	3885.59	1747.19	1.15323	6.89476e-30	4.31963e-29	RF680_RS26625	NDMA-dependent alcohol dehydrogenase && PF00107:Zinc-binding dehydrogenase|PF08240:Alcohol dehydrogenase GroES-like domain
RF680_RS17550	390.945	108.698	1.84513	8.36717e-30	5.23717e-29	ftsW	putative lipid II flippase FtsW && PF01098:Cell cycle protein
RF680_RS15505	8.47915	169.881	-4.31993	8.87179e-30	5.54779e-29	RF680_RS15505	phytanoyl-CoA dioxygenase family protein && PF05721:Phytanoyl-CoA dioxygenase (PhyH)
RF680_RS08855	401.911	112.931	1.83306	8.96893e-30	5.60326e-29	RF680_RS08855	LLM class F420-dependent oxidoreductase && PF00296:Luciferase-like monooxygenase
RF680_RS21330	238.023	664.872	-1.48201	1.05449e-29	6.58164e-29	eccE	type VII secretion protein EccE && PF11203:Putative type VII ESX secretion system translocon, EccE
RF680_RS25145	1.80164	597.739	-8.38291	1.09521e-29	6.82857e-29	RF680_RS25145	PE domain-containing protein && PF01469:Pentapeptide repeats (8 copies)|PF00934:PE family
RF680_RS08705	40.3078	223.766	-2.47341	1.09611e-29	6.82857e-29	RF680_RS08705	GAF domain-containing protein && -
RF680_RS28870	1006.55	413.727	1.28311	1.23566e-29	7.69073e-29	RF680_RS28870	putative glycolipid-binding domain-containing protein && PF06475:Putative glycolipid-binding
RF680_RS19695	256.457	66.7321	1.94268	1.33323e-29	8.29023e-29	RF680_RS19695	TetR family transcriptional regulator && PF18556:Bacterial Tetracyclin repressor, C-terminal domain
RF680_RS26895	452.525	135.769	1.73464	1.35679e-29	8.42888e-29	RF680_RS26895	virulence factor Mce family protein && PF11887:Cholesterol uptake porter CUP1 of Mce4, putative|PF02470:MlaD protein
RF680_RS12610	319.85	87.9898	1.85945	1.45062e-29	9.00332e-29	RF680_RS12610	beta-xylosidase && -
RF680_RS20115	0	2566.21	-13.342	1.7739e-29	1.09995e-28	mbtG	NADPH-dependent L-lysine N(6)-monooxygenase MbtG && -
RF680_RS26760	0	2567.88	-13.3428	1.86359e-29	1.15448e-28	RF680_RS26760	lipoprotein LpqH && PF05481:Mycobacterium 19 kDa lipoprotein antigen
RF680_RS24910	473.388	119.389	1.98928	1.93112e-29	1.19521e-28	RF680_RS24910	NAD(P)H-dependent amine dehydrogenase family protein && PF19328:2,4-diaminopentanoate dehydrogenase C-terminal domain
Novel00572	689.501	169.96	2.01987	1.99216e-29	1.23184e-28	-	PF00108:Thiolase, N-terminal domain|PF02803:Thiolase, C-terminal domain
RF680_RS17275	0	9516.8	-15.2328	2.33105e-29	1.44005e-28	RF680_RS17275	ferritin-like domain-containing protein && -
RF680_RS05975	979.006	2292.34	-1.22751	2.42959e-29	1.49952e-28	RF680_RS05975	cutinase family protein && PF01083:Cutinase
RF680_RS27735	179.618	653.983	-1.865	2.56806e-29	1.58352e-28	folP	dihydropteroate synthase && PF00809:Pterin binding enzyme
RF680_RS26615	133.481	2.95704	5.50582	2.68859e-29	1.6563e-28	RF680_RS26615	ferredoxin && -
RF680_RS08225	3027.32	9980.06	-1.72093	2.84177e-29	1.74905e-28	RF680_RS08225	universal stress protein && PF00582:Universal stress protein family
RF680_RS00735	1086.95	421.206	1.36841	2.99287e-29	1.84034e-28	RF680_RS00735	alpha/beta fold hydrolase && PF00561:alpha/beta hydrolase fold
RF680_RS29265	5263.23	1891.37	1.4765	3.47589e-29	2.13537e-28	ag85A	diacylglycerol acyltransferase/mycolyltransferase Ag85A && PF00756:Putative esterase
RF680_RS11165	3717.54	1770.47	1.06995	3.51626e-29	2.15623e-28	pspM	phage shock envelope stress response protein PspM && -
RF680_RS27245	264.984	65.8664	2.0119	3.64657e-29	2.23403e-28	RF680_RS27245	MaoC family dehydratase && -
Novel00538	5.0026	195.007	-5.30584	3.66325e-29	2.24218e-28	-	-
RF680_RS12480	5451.19	2174.95	1.32537	3.71455e-29	2.27149e-28	RF680_RS12480	MarR family transcriptional regulator && PF01047:MarR family
RF680_RS15580	283.791	79.5862	1.8357	3.83312e-29	2.34183e-28	RF680_RS15580	carboxymuconolactone decarboxylase family protein && -
RF680_RS27740	471.605	1160.63	-1.2999	4.14286e-29	2.52874e-28	folE	GTP cyclohydrolase I FolE && PF01227:GTP cyclohydrolase I
RF680_RS18065	76.6037	459.186	-2.58349	4.31747e-29	2.63291e-28	RF680_RS18065	hypothetical protein && -
RF680_RS26555	28.2599	202.921	-2.84555	5.60201e-29	3.41311e-28	RF680_RS26555	serine/threonine-protein kinase && PF05305:Protein of unknown function (DUF732)|PF00069:Protein kinase domain
RF680_RS02810	207.347	567.217	-1.45178	5.7496e-29	3.49982e-28	RF680_RS02810	molybdopterin-dependent oxidoreductase && PF00174:Oxidoreductase molybdopterin binding domain
RF680_RS04890	2857.73	1158.22	1.30344	6.08978e-29	3.7035e-28	RF680_RS04890	SDR family oxidoreductase && PF00106:short chain dehydrogenase
RF680_RS27625	8.08215	171.668	-4.41234	6.63241e-29	4.02981e-28	RF680_RS27625	DUF2309 domain-containing protein && PF10070:Probable inorganic carbon transporter subunit DabA
RF680_RS13860	0.867804	2492.34	-11.4427	7.6593e-29	4.64949e-28	RF680_RS13860	PE family protein && PF00934:PE family
RF680_RS29310	0	2376.6	-13.2311	7.85554e-29	4.76426e-28	RF680_RS29310	hypothetical protein && -
RF680_RS20670	187.78	590.639	-1.65316	7.92996e-29	4.805e-28	RF680_RS20670	globin && PF01152:Bacterial-like globin
RF680_RS16675	0	2428.39	-13.2622	8.30771e-29	5.02931e-28	RF680_RS16675	Hsp20/alpha crystallin family protein && PF00011:Hsp20/alpha crystallin family
RF680_RS07580	499.98	100.003	2.32024	8.97966e-29	5.43114e-28	nudC	NAD(+) diphosphatase && PF00293:NUDIX domain
RF680_RS26035	0.867804	2451.2	-11.4187	9.18781e-29	5.55198e-28	mbp1	microaggregate-binding protein 1 && -
RF680_RS28405	14.4311	182.833	-3.6708	9.5946e-29	5.79252e-28	RF680_RS28405	hypothetical protein && -
RF680_RS04980	81.4621	356.306	-2.12781	1.03388e-28	6.23615e-28	RF680_RS04980	YajQ family cyclic di-GMP-binding protein && PF04461:Protein of unknown function (DUF520)
RF680_RS07960	289	67.7587	2.09109	1.10402e-28	6.65318e-28	RF680_RS07960	TetR/AcrR family transcriptional regulator && PF00440:Bacterial regulatory proteins, tetR family|PF16859:Tetracyclin repressor-like, C-terminal domain
RF680_RS14320	0	2381.04	-13.2338	1.22235e-28	7.35961e-28	RF680_RS14320	hypothetical protein && -
RF680_RS15310	4746.28	2162.6	1.13383	1.48695e-28	8.94461e-28	RF680_RS15310	substrate-binding domain-containing protein && PF13531:Bacterial extracellular solute-binding protein
RF680_RS12375	12.6324	162.125	-3.69125	2.02888e-28	1.21935e-27	RF680_RS12375	PE family protein && PF00934:PE family
RF680_RS12645	12.5639	160.812	-3.68017	2.1142e-28	1.26948e-27	RF680_RS12645	DUF1206 domain-containing protein && PF06724:Domain of Unknown Function (DUF1206)
RF680_RS23985	207.341	716.533	-1.78784	2.24218e-28	1.3451e-27	kdpA	potassium-transporting ATPase subunit KdpA && PF03814:Potassium-transporting ATPase A subunit
RF680_RS05100	73.4858	290.261	-1.98283	2.35584e-28	1.41202e-27	RF680_RS05100	acyl-CoA dehydrogenase family protein && PF02770:Acyl-CoA dehydrogenase, middle domain|PF00441:Acyl-CoA dehydrogenase, C-terminal domain|PF02771:Acyl-CoA dehydrogenase, N-terminal domain
RF680_RS18880	1604.42	4605.92	-1.52126	2.44462e-28	1.46391e-27	acsA	acetate--CoA ligase && PF13193:AMP-binding enzyme C-terminal domain|PF00501:AMP-binding enzyme
RF680_RS20175	0	2104.49	-13.0559	2.58346e-28	1.54565e-27	RF680_RS20175	salicylate synthase && PF00425:chorismate binding enzyme
RF680_RS16090	194.639	26.3508	2.87749	2.63503e-28	1.57509e-27	pcaD	3-oxoadipate enol-lactonase && PF00561:alpha/beta hydrolase fold
RF680_RS17850	395.717	82.188	2.27133	2.78055e-28	1.66058e-27	RF680_RS17850	flavodoxin family protein && PF03358:NADPH-dependent FMN reductase
RF680_RS12810	23.7227	182.401	-2.94166	2.82559e-28	1.68596e-27	RF680_RS12810	hypothetical protein && -
RF680_RS04485	3253.26	1593.73	1.02923	3.11593e-28	1.85753e-27	RF680_RS04485	L%2CD-transpeptidase && PF17964:Bacterial Ig domain|PF03734:L,D-transpeptidase catalytic domain
RF680_RS26570	0	2127.48	-13.0713	3.18469e-28	1.89682e-27	RF680_RS26570	aldo/keto reductase && PF00248:Aldo/keto reductase family
RF680_RS22465	1314.74	609.812	1.10863	3.61502e-28	2.15119e-27	RF680_RS22465	TM0106 family RecB-like putative nuclease && PF13087:AAA domain|PF13482:RNase_H superfamily|PF13604:AAA domain
RF680_RS14385	1.33861	929.917	-9.43496	3.87406e-28	2.30328e-27	RF680_RS14385	DUF3253 domain-containing protein && PF11625:Protein of unknown function (DUF3253)
RF680_RS03455	111.225	390.116	-1.80834	4.75559e-28	2.82486e-27	RF680_RS03455	flavin-containing monooxygenase && PF13738:Pyridine nucleotide-disulphide oxidoreductase|PF07859:alpha/beta hydrolase fold
Novel00430	2396.7	554.977	2.11039	4.85813e-28	2.88319e-27	-	PF00684:DnaJ central domain|PF01556:DnaJ C terminal domain|PF00226:DnaJ domain|PF20260:RNA methyltransferase PUA domain|PF04452:RNA methyltransferase domain
RF680_RS21610	23.6091	219.188	-3.20895	5.06275e-28	3.00194e-27	RF680_RS21610	hypothetical protein && -
RF680_RS15845	86.2467	460.024	-2.41343	5.34036e-28	3.16373e-27	RF680_RS15845	SRPBCC family protein && PF10604:Polyketide cyclase / dehydrase and lipid transport
RF680_RS19490	438.808	1658.66	-1.91806	5.40645e-28	3.20002e-27	RF680_RS19490	hypothetical protein && -
RF680_RS22500	306.611	83.7012	1.87094	5.71241e-28	3.37811e-27	RF680_RS22500	GntR family transcriptional regulator && PF00392:Bacterial regulatory proteins, gntR family|PF07729:FCD domain
RF680_RS19885	145.943	460.261	-1.65734	6.57721e-28	3.88606e-27	RF680_RS19885	ANTAR domain-containing protein && -
RF680_RS08445	0	2081.14	-13.0395	6.96232e-28	4.10994e-27	RF680_RS08445	hypothetical protein && -
RF680_RS00095	1057.68	467.323	1.17833	7.05826e-28	4.16287e-27	pbpA	D%2CD-transpeptidase PbpA && PF00905:Penicillin binding protein transpeptidase domain
Novel00044	1201.12	261.688	2.19804	7.385e-28	4.35171e-27	-	PF00821:Phosphoenolpyruvate carboxykinase C-terminal P-loop domain|PF17297:Phosphoenolpyruvate carboxykinase N-terminal domain|PF00823:PPE family
RF680_RS22230	774.511	303.397	1.35278	7.80318e-28	4.59405e-27	RF680_RS22230	AAA family ATPase && PF13175:AAA ATPase domain
RF680_RS04205	112.226	437.92	-1.96538	7.95625e-28	4.68002e-27	RF680_RS04205	MFS transporter && PF07690:Major Facilitator Superfamily
Novel00085	176.067	31.8575	2.46275	8.57644e-28	5.04037e-27	-	-
RF680_RS11990	121.235	441.095	-1.865	9.72356e-28	5.70948e-27	RF680_RS11990	alpha/beta fold hydrolase && PF12697:Alpha/beta hydrolase family
RF680_RS06870	14.3918	167.387	-3.54394	1.01911e-27	5.97872e-27	mgtA	magnesium-translocating P-type ATPase && PF00702:haloacid dehalogenase-like hydrolase|PF00690:Cation transporter/ATPase, N-terminus|PF00689:Cation transporting ATPase, C-terminus|PF00122:E1-E2 ATPase
RF680_RS23870	44.6868	447.098	-3.32711	1.04562e-27	6.12885e-27	RF680_RS23870	hypothetical protein && -
RF680_RS29740	585.937	229.542	1.35102	1.18685e-27	6.95048e-27	RF680_RS29740	CCA tRNA nucleotidyltransferase && PF01966:HD domain|PF01743:Poly A polymerase head domain|PF12627:Probable RNA and SrmB- binding site of polymerase A
RF680_RS21365	1.83078	465.214	-8.02079	1.18795e-27	6.95081e-27	RF680_RS21365	Imm61 family immunity protein && PF15598:Immunity protein 61
Novel00246	683.744	161.607	2.08037	1.21213e-27	7.08606e-27	-	PF03176:MMPL family
RF680_RS28120	10.3017	153.057	-3.89409	1.3099e-27	7.65086e-27	RF680_RS28120	SAM-dependent methyltransferase && PF05401:Nodulation protein S (NodS)
RF680_RS29205	843.968	274.815	1.6172	1.33824e-27	7.80954e-27	embB	arabinosyltransferase EmbB && PF14896:EmbC C-terminal domain|PF17689:Arabinosyltransferase concanavalin like domain|PF04602:Mycobacterial cell wall arabinan synthesis protein
RF680_RS09315	148.293	491.982	-1.73012	1.43286e-27	8.35435e-27	RF680_RS09315	alpha/beta fold hydrolase && PF12697:Alpha/beta hydrolase family
RF680_RS12115	49.3292	241.383	-2.29134	1.48315e-27	8.63997e-27	RF680_RS12115	oxidoreductase && PF02558:Ketopantoate reductase PanE/ApbA|PF08546:Ketopantoate reductase PanE/ApbA C terminal
Novel00569	243.884	29.5124	3.04091	1.55598e-27	9.05631e-27	-	-
RF680_RS08905	53.7658	244.373	-2.18464	1.61873e-27	9.4133e-27	RF680_RS08905	endo-1%2C4-beta-xylanase && -
RF680_RS18365	7.61135	152.848	-4.32715	1.76687e-27	1.02658e-26	RF680_RS18365	DUF6636 domain-containing protein && PF20341:Family of unknown function (DUF6636)
RF680_RS10910	471.056	171.832	1.4544	1.872e-27	1.08671e-26	rpsO	30S ribosomal protein S15 && -
RF680_RS15180	119.836	399.26	-1.73793	1.88993e-27	1.09616e-26	RF680_RS15180	PPE family protein && PF12484:PPE-SVP subfamily C-terminal region|PF00823:PPE family
Novel00405	166.943	496.131	-1.57089	1.99793e-27	1.15779e-26	-	PF02358:Trehalose-phosphatase|PF03636:Glycosyl hydrolase family 65, N-terminal domain|PF03632:Glycosyl hydrolase family 65 central catalytic domain
RF680_RS16670	0	1949.05	-12.9449	2.10722e-27	1.22005e-26	RF680_RS16670	CBS domain-containing protein && PF00571:CBS domain
Novel00469	264.162	38.0535	2.79426	2.2254e-27	1.28736e-26	-	PF00149:Calcineurin-like phosphoesterase
RF680_RS27120	357.128	94.2722	1.92492	2.26264e-27	1.30776e-26	RF680_RS27120	LLM class F420-dependent oxidoreductase && PF00296:Luciferase-like monooxygenase
RF680_RS21720	60.1891	302.446	-2.33052	2.63219e-27	1.52004e-26	RF680_RS21720	DUF3072 domain-containing protein && -
RF680_RS23025	541.864	2237.7	-2.04614	2.73856e-27	1.58009e-26	RF680_RS23025	hypothetical protein && -
RF680_RS29235	0.433902	3600.58	-12.8687	2.77357e-27	1.5989e-26	RF680_RS29235	FHA domain-containing protein && PF00498:FHA domain
RF680_RS05615	1251.3	587.392	1.0911	3.05346e-27	1.75872e-26	rplP	50S ribosomal protein L16 && PF00252:Ribosomal protein L16p/L10e
RF680_RS27260	1335.98	535.328	1.32	3.23988e-27	1.86447e-26	RF680_RS27260	acyl-CoA dehydrogenase family protein && PF00441:Acyl-CoA dehydrogenase, C-terminal domain|PF02771:Acyl-CoA dehydrogenase, N-terminal domain
RF680_RS08975	0	1851.96	-12.8712	3.27807e-27	1.88482e-26	RF680_RS08975	WD40 repeat domain-containing protein && PF00400:WD domain, G-beta repeat
RF680_RS19325	410.475	119.868	1.7733	3.54372e-27	2.0358e-26	RF680_RS19325	DUF732 domain-containing protein && -
RF680_RS23525	1.3255	729.586	-9.08557	4.07348e-27	2.33812e-26	RF680_RS23525	PE family protein && PF21526:PGRS repeats|PF00934:PE family
RF680_RS05800	207.248	42.6714	2.2795	4.52257e-27	2.59365e-26	RF680_RS05800	L-fuculose-phosphate aldolase && PF00596:Class II Aldolase and Adducin N-terminal domain
RF680_RS28570	293.964	1586.23	-2.43157	4.87465e-27	2.79315e-26	RF680_RS28570	CsbD family protein && -
RF680_RS08960	0	1820.24	-12.8463	4.90683e-27	2.80916e-26	RF680_RS08960	hypothetical protein && -
RF680_RS14900	197.843	39.2313	2.33183	5.1367e-27	2.93823e-26	RF680_RS14900	TetR/AcrR family transcriptional regulator && PF00440:Bacterial regulatory proteins, tetR family
RF680_RS00675	35.4582	239.507	-2.75712	5.59965e-27	3.20028e-26	RF680_RS00675	amino acid adenylation domain-containing protein && PF13193:AMP-binding enzyme C-terminal domain|PF00550:Phosphopantetheine attachment site|PF00501:AMP-binding enzyme|PF00668:Condensation domain
RF680_RS17230	1288.79	623.373	1.04794	5.6508e-27	3.22674e-26	tatC	twin-arginine translocase subunit TatC && PF00902:Sec-independent protein translocase protein (TatC)
RF680_RS08950	0	1741.82	-12.7827	5.80404e-27	3.3114e-26	RF680_RS08950	hypothetical protein && -
RF680_RS25925	306.479	94.6029	1.69727	5.98177e-27	3.40986e-26	RF680_RS25925	bifunctional 3-(3-hydroxy-phenyl)propionate/3-hydroxycinnamic acid hydroxylase && PF01494:FAD binding domain
RF680_RS11550	28.6671	189.736	-2.72646	6.36793e-27	3.62688e-26	RF680_RS11550	serine hydrolase && PF13354:Beta-lactamase enzyme family
RF680_RS20085	0	1632.85	-12.6897	7.72194e-27	4.39429e-26	RF680_RS20085	non-ribosomal peptide synthetase && PF00550:Phosphopantetheine attachment site|PF00501:AMP-binding enzyme|PF00668:Condensation domain|PF13193:AMP-binding enzyme C-terminal domain
RF680_RS08970	0	1701.97	-12.7494	9.34285e-27	5.31215e-26	RF680_RS08970	hypothetical protein && -
RF680_RS04935	0	1668.57	-12.7208	9.3648e-27	5.32007e-26	RF680_RS04935	Gmad2 immunoglobulin-like domain-containing protein && PF10648:Immunoglobulin-like domain of bacterial spore germination|PF10646:Sporulation and spore germination
RF680_RS03415	429.42	125.587	1.77423	9.91173e-27	5.62597e-26	RF680_RS03415	S9 family peptidase && PF00326:Prolyl oligopeptidase family
RF680_RS06275	272.388	1140.7	-2.06592	1.01377e-26	5.74929e-26	RF680_RS06275	C39 family peptidase && -
RF680_RS16490	125.124	535.776	-2.09828	1.26206e-26	7.15134e-26	RF680_RS16490	aldo/keto reductase && PF00248:Aldo/keto reductase family
RF680_RS21035	611.957	112.732	2.44119	1.3743e-26	7.78068e-26	RF680_RS21035	flavin monoamine oxidase family protein && PF01593:Flavin containing amine oxidoreductase
RF680_RS04225	424.078	122.269	1.79459	1.42943e-26	8.0859e-26	RF680_RS04225	flavin-containing monooxygenase && PF00743:Flavin-binding monooxygenase-like
RF680_RS24990	339.155	800.146	-1.2384	1.44375e-26	8.15998e-26	RF680_RS24990	carotenoid oxygenase family protein && PF03055:Retinal pigment epithelial membrane protein
RF680_RS08250	217.416	905.859	-2.05815	1.4509e-26	8.1934e-26	RF680_RS08250	group III truncated hemoglobin && -
RF680_RS08660	378.866	1012.99	-1.41901	1.81388e-26	1.02345e-25	RF680_RS08660	LLM class F420-dependent oxidoreductase && PF00296:Luciferase-like monooxygenase
RF680_RS20060	151.533	23.1901	2.69871	1.89628e-26	1.06903e-25	RF680_RS20060	type II toxin-antitoxin system VapB family antitoxin && -
RF680_RS25935	769.493	296.139	1.37791	2.02854e-26	1.14262e-25	RF680_RS25935	IclR family transcriptional regulator && PF09339:IclR helix-turn-helix domain
RF680_RS08175	12.9658	147.41	-3.50522	2.11499e-26	1.19031e-25	RF680_RS08175	TetR/AcrR family transcriptional regulator && PF00440:Bacterial regulatory proteins, tetR family
RF680_RS26930	313.69	90.8552	1.79043	2.12169e-26	1.19307e-25	RF680_RS26930	ferredoxin && -
RF680_RS15810	109.964	359.602	-1.70805	2.20603e-26	1.23944e-25	RF680_RS15810	hypothetical protein && -
RF680_RS15805	318.219	100.681	1.65862	2.2767e-26	1.27699e-25	RF680_RS15805	nitroreductase family protein && PF00881:Nitroreductase family
RF680_RS11225	102.146	371.104	-1.85874	2.33401e-26	1.30803e-25	RF680_RS11225	hypothetical protein && -
RF680_RS26580	169.136	14.2528	3.56077	2.39403e-26	1.34054e-25	RF680_RS26580	NAD(P)-dependent oxidoreductase && PF03446:NAD binding domain of 6-phosphogluconate dehydrogenase|PF14833:NAD-binding of NADP-dependent 3-hydroxyisobutyrate dehydrogenase
RF680_RS19165	237.699	60.1955	1.9792	2.41546e-26	1.35139e-25	RF680_RS19165	response regulator && PF00072:Response regulator receiver domain|PF00196:Bacterial regulatory proteins, luxR family
RF680_RS05625	998.902	396.349	1.33292	2.50801e-26	1.402e-25	rpsQ	30S ribosomal protein S17 && PF00366:Ribosomal protein S17
RF680_RS08655	775.859	2254.68	-1.5388	2.58331e-26	1.44287e-25	RF680_RS08655	acyl-CoA dehydrogenase family protein && PF08028:Acyl-CoA dehydrogenase, C-terminal domain
RF680_RS06265	186.955	32.8249	2.50206	2.84054e-26	1.58521e-25	RF680_RS06265	TauD/TfdA dioxygenase family protein && PF02668:Taurine catabolism dioxygenase TauD, TfdA family
RF680_RS14975	856.334	2356.8	-1.46024	3.31869e-26	1.8505e-25	RF680_RS14975	wax ester/triacylglycerol synthase domain-containing protein && PF06974:WS/DGAT C-terminal domain|PF03007:Wax ester synthase/diacylglycerol acyltransferase catalytic domain
RF680_RS17995	574.906	205.891	1.48068	3.34907e-26	1.86587e-25	RF680_RS17995	CYTH and CHAD domain-containing protein && PF01928:CYTH domain|PF05235:CHAD domain
Novel00455	664.005	95.263	2.79896	3.38979e-26	1.88697e-25	-	PF01144:Coenzyme A transferase
RF680_RS28940	1078.73	2875.82	-1.41443	3.46484e-26	1.92713e-25	RF680_RS28940	lipoprotein LpqH && PF05481:Mycobacterium 19 kDa lipoprotein antigen
RF680_RS14445	27.1699	259.701	-3.26561	3.53307e-26	1.96344e-25	RF680_RS14445	TIGR03617 family F420-dependent LLM class oxidoreductase && PF00296:Luciferase-like monooxygenase
RF680_RS11545	0	1461.39	-12.5298	3.61564e-26	2.00765e-25	RF680_RS11545	DUF732 domain-containing protein && PF05305:Protein of unknown function (DUF732)
RF680_RS02560	403.811	120.541	1.7414	3.70434e-26	2.05518e-25	RF680_RS02560	pirin family protein && PF02678:Pirin
Novel00568	142.115	17.8187	2.99548	3.70963e-26	2.0564e-25	-	PF02771:Acyl-CoA dehydrogenase, N-terminal domain
Novel00402	153.142	16.7888	3.18614	3.73564e-26	2.06909e-25	-	PF00459:Inositol monophosphatase family
RF680_RS00720	311.93	57.6797	2.43119	3.89197e-26	2.15388e-25	RF680_RS00720	FAD-dependent monooxygenase && PF01494:FAD binding domain|PF21274:Aromatic-ring hydroxylase, C-terminal
RF680_RS04945	0	1522.27	-12.5883	4.00033e-26	2.21201e-25	RF680_RS04945	META domain-containing protein && PF03724:META domain
Novel00280	3.62708	190.05	-5.72849	4.40575e-26	2.43416e-25	-	-
RF680_RS07330	5800.76	2642.52	1.13438	4.47412e-26	2.46988e-25	RF680_RS07330	fatty acid desaturase family protein && PF00487:Fatty acid desaturase
RF680_RS18095	303.619	717.434	-1.24059	4.54558e-26	2.50724e-25	feoB	ferrous iron transporter B && PF07670:Nucleoside recognition|PF07664:Ferrous iron transport protein B C terminus|PF02421:Ferrous iron transport protein B
RF680_RS11340	31.8418	195.633	-2.62	4.55357e-26	2.50957e-25	RF680_RS11340	DUF952 domain-containing protein && PF06108:Protein of unknown function (DUF952)
RF680_RS25780	320.949	52.5088	2.60602	4.66206e-26	2.56723e-25	RF680_RS25780	CaiB/BaiF CoA-transferase family protein && PF02515:CoA-transferase family III
RF680_RS19130	492.056	149.061	1.72055	4.68488e-26	2.57765e-25	RF680_RS19130	AraC family transcriptional regulator && PF12833:Helix-turn-helix domain|PF14525:AraC-binding-like domain
RF680_RS20105	0	1438.28	-12.5069	4.76956e-26	2.62208e-25	nbtC	nocobactin polyketide synthase NbtC && PF08659:KR domain|PF00698:Acyl transferase domain
RF680_RS03250	358.793	119.379	1.58746	4.91518e-26	2.69989e-25	eccD	type VII secretion integral membrane protein EccD && PF08817:WXG100 protein secretion system (Wss), protein YukD
RF680_RS26410	30.3376	240.025	-2.98084	4.95304e-26	2.71844e-25	RF680_RS26410	MOSC and FAD-binding oxidoreductase domain-containing protein && PF03473:MOSC domain|PF03475:YiiM-like, 3-alpha helix domain
RF680_RS24110	0	1419.44	-12.4876	5.01494e-26	2.75014e-25	RF680_RS24110	cytochrome P450 && PF00067:Cytochrome P450
RF680_RS15355	87.1262	375.939	-2.10819	5.27214e-26	2.8888e-25	RF680_RS15355	PaaI family thioesterase && PF03061:Thioesterase superfamily
RF680_RS05740	332.447	99.4803	1.74183	5.34218e-26	2.92477e-25	RF680_RS05740	LLM class flavin-dependent oxidoreductase && PF00296:Luciferase-like monooxygenase
RF680_RS22440	2.68256	247.144	-6.52423	6.14309e-26	3.36048e-25	RF680_RS22440	hypothetical protein && -
RF680_RS23965	998.143	2445.13	-1.29284	6.82306e-26	3.72938e-25	RF680_RS23965	response regulator transcription factor && PF00486:Transcriptional regulatory protein, C terminal|PF00072:Response regulator receiver domain
Novel00230	3697.07	736.693	2.32696	7.22162e-26	3.94398e-25	-	PF00550:Phosphopantetheine attachment site|PF07993:Male sterility protein|PF00501:AMP-binding enzyme
RF680_RS06865	0	1460.38	-12.5284	7.31519e-26	3.9918e-25	RF680_RS06865	cation-translocating P-type ATPase && PF00689:Cation transporting ATPase, C-terminus|PF00702:haloacid dehalogenase-like hydrolase|PF00122:E1-E2 ATPase
RF680_RS04940	0	1459.29	-12.5274	7.45233e-26	4.06329e-25	RF680_RS04940	YncE family protein && -
Novel00422	72.937	450.192	-2.6281	7.68882e-26	4.1888e-25	-	-
RF680_RS27170	555.255	216.492	1.35755	8.00591e-26	4.35797e-25	RF680_RS27170	sulfotransferase family protein && PF13469:Sulfotransferase family
RF680_RS06795	350.636	798.274	-1.18693	8.25142e-26	4.48794e-25	satS	protein export chaperone SatS && -
RF680_RS19340	34.0433	188.675	-2.47145	8.33478e-26	4.52956e-25	RF680_RS19340	STAS domain-containing protein && PF01740:STAS domain
RF680_RS14400	0	1420.2	-12.4882	8.87745e-26	4.82053e-25	RF680_RS14400	wax ester/triacylglycerol synthase domain-containing protein && PF03007:Wax ester synthase/diacylglycerol acyltransferase catalytic domain|PF06974:WS/DGAT C-terminal domain
RF680_RS01735	58.4673	259.363	-2.14598	9.79843e-26	5.31629e-25	RF680_RS01735	winged helix-turn-helix transcriptional regulator && PF01638:HxlR-like helix-turn-helix
Novel00012	269.255	51.4641	2.38832	1.17818e-25	6.38195e-25	-	PF13561:Enoyl-(Acyl carrier protein) reductase
RF680_RS22685	414.343	951.341	-1.1987	1.18771e-25	6.42834e-25	RF680_RS22685	glucosyl-3-phosphoglycerate synthase && PF00535:Glycosyl transferase family 2
RF680_RS02670	1763.13	877.313	1.00714	1.2696e-25	6.866e-25	RF680_RS02670	AI-2E family transporter && PF01594:AI-2E family transporter
RF680_RS14380	394.828	1184.4	-1.58451	1.28572e-25	6.94747e-25	RF680_RS14380	thioredoxin family protein && PF00578:AhpC/TSA family
RF680_RS02830	881.249	358.651	1.29693	1.33914e-25	7.23025e-25	RF680_RS02830	crotonase/enoyl-CoA hydratase family protein && PF00378:Enoyl-CoA hydratase/isomerase
Novel00504	2056.62	629.048	1.70872	1.37146e-25	7.39874e-25	-	-
RF680_RS13330	0	1326.97	-12.3903	1.40794e-25	7.58938e-25	yaaA	peroxide stress protein YaaA && PF03883:Peroxide stress protein YaaA
Novel00604	320.281	63.1582	2.33823	1.46364e-25	7.88322e-25	-	PF03781:Sulfatase-modifying factor enzyme 1
Novel00536	229.13	58.4124	1.97472	1.49173e-25	8.02802e-25	-	PF01243:Pyridoxamine 5'-phosphate oxidase
RF680_RS12150	273.081	788.715	-1.52954	1.69531e-25	9.11622e-25	RF680_RS12150	esterase/lipase family protein && PF07819:PGAP1-like protein
Novel00263	188.026	936.747	-2.31716	1.70908e-25	9.18285e-25	-	-
RF680_RS13605	3147.23	8399.31	-1.41611	1.90711e-25	1.02386e-24	RF680_RS13605	cytochrome ubiquinol oxidase subunit I && PF01654:Cytochrome bd terminal oxidase subunit I
RF680_RS09480	10.7016	151.959	-3.8219	2.36563e-25	1.269e-24	RF680_RS09480	hypothetical protein && -
RF680_RS29085	1079.56	482.734	1.16181	2.41312e-25	1.29343e-24	RF680_RS29085	DUF6541 family protein && PF20176:Family of unknown function (DUF6541)
RF680_RS15055	5819.44	2650.89	1.13421	2.59713e-25	1.39093e-24	eccCa	type VII secretion protein EccCa && PF01580:FtsK/SpoIIIE family
RF680_RS25080	362.781	87.2743	2.05539	3.01483e-25	1.61334e-24	RF680_RS25080	FAD-binding dehydrogenase && PF00890:FAD binding domain
RF680_RS15990	141.335	514.465	-1.86273	3.15644e-25	1.68775e-24	RF680_RS15990	YqjF family protein && PF09844:Uncharacterized conserved protein (COG2071)
RF680_RS10265	2756.82	1048.61	1.39501	3.17955e-25	1.69875e-24	RF680_RS10265	TetR/AcrR family transcriptional regulator && -
RF680_RS25990	0	1248.2	-12.3024	3.1978e-25	1.7069e-24	RF680_RS25990	TetR/AcrR family transcriptional regulator && -
RF680_RS16985	38.5378	197.982	-2.36201	3.19996e-25	1.7069e-24	RF680_RS16985	gluconokinase && PF01202:Shikimate kinase
RF680_RS10930	1861.06	865.39	1.10435	3.22393e-25	1.71831e-24	RF680_RS10930	nitronate monooxygenase && PF03060:Nitronate monooxygenase
RF680_RS21620	144.227	523.361	-1.86083	3.55932e-25	1.89555e-24	RF680_RS21620	dihydrodipicolinate synthase family protein && PF00701:Dihydrodipicolinate synthetase family
RF680_RS22460	0	1244.37	-12.2975	4.14683e-25	2.20666e-24	RF680_RS22460	ParA family protein && PF01656:CobQ/CobB/MinD/ParA nucleotide binding domain
RF680_RS06040	134.55	431.952	-1.68387	4.2695e-25	2.27012e-24	RF680_RS06040	LLM class F420-dependent oxidoreductase && PF00296:Luciferase-like monooxygenase
RF680_RS02605	1646.78	710.585	1.21316	4.33586e-25	2.30356e-24	ilvD	dihydroxy-acid dehydratase && PF00920:Dehydratase family
RF680_RS18905	296.526	1092.83	-1.88115	4.3441e-25	2.30609e-24	RF680_RS18905	bifunctional lysylphosphatidylglycerol flippase/synthetase MprF && PF09924:Phosphatidylglycerol lysyltransferase, C-terminal
RF680_RS26425	8.10061	150.807	-4.22594	4.4095e-25	2.33894e-24	RF680_RS26425	zinc-binding alcohol dehydrogenase family protein && PF00107:Zinc-binding dehydrogenase
RF680_RS22185	172.357	39.0256	2.14166	4.54953e-25	2.41128e-24	rimK	30S ribosomal protein S6--L-glutamate ligase && PF08443:RimK-like ATP-grasp domain|PF18030:RimK PreATP-grasp domain
RF680_RS25395	233.189	665.68	-1.51253	4.60709e-25	2.43985e-24	RF680_RS25395	hypothetical protein && -
RF680_RS07090	0	1226.57	-12.2767	4.75812e-25	2.51782e-24	RF680_RS07090	AMP-binding protein && PF13193:AMP-binding enzyme C-terminal domain|PF00501:AMP-binding enzyme
RF680_RS17365	20.1908	151.693	-2.9113	4.88998e-25	2.58554e-24	RF680_RS17365	phosphoribosyl-ATP diphosphatase && -
RF680_RS25485	213.654	578.903	-1.4377	5.35871e-25	2.83112e-24	RF680_RS25485	MlaD family protein && PF02470:MlaD protein
RF680_RS14600	77.7564	279.552	-1.84427	5.71653e-25	3.01777e-24	RF680_RS14600	GAF and ANTAR domain-containing protein && PF13185:GAF domain
Novel00473	170.225	24.2645	2.80584	5.87805e-25	3.10057e-24	-	PF00067:Cytochrome P450
Novel00293	1396.3	247.998	2.49239	5.8928e-25	3.10588e-24	-	PF04199:Putative cyclase|PF01614:Bacterial transcriptional regulator|PF09339:IclR helix-turn-helix domain|PF05853:beta-keto acid cleavage enzyme
RF680_RS21595	71.7821	405.466	-2.49506	6.09618e-25	3.20798e-24	RF680_RS21595	MmpS family transport accessory protein && PF05423:Mycobacterium membrane protein
RF680_RS00635	600.999	242.936	1.30739	6.21244e-25	3.26399e-24	RF680_RS00635	acyl-CoA dehydrogenase && PF00441:Acyl-CoA dehydrogenase, C-terminal domain|PF12806:Acetyl-CoA dehydrogenase C-terminal like|PF02770:Acyl-CoA dehydrogenase, middle domain
RF680_RS17825	191.855	643.469	-1.74475	6.29165e-25	3.30299e-24	RF680_RS17825	SRPBCC family protein && -
RF680_RS24145	305.454	90.7984	1.74822	6.60297e-25	3.46369e-24	RF680_RS24145	DUF302 domain-containing protein && PF03625:Domain of unknown function DUF302
RF680_RS26685	171.656	32.5143	2.40138	6.79337e-25	3.56076e-24	RF680_RS26685	PE domain-containing protein && PF00934:PE family|PF21526:PGRS repeats|PF01663:Type I phosphodiesterase / nucleotide pyrophosphatase
RF680_RS00195	2.69567	218.653	-6.34719	7.18506e-25	3.76309e-24	RF680_RS00195	DUF5632 domain-containing protein && PF18645:Family of unknown function (DUF5631)|PF18646:Family of unknown function (DUF5632)
RF680_RS18615	0	1177.88	-12.2182	7.69296e-25	4.02592e-24	RF680_RS18615	PPE family protein && PF00823:PPE family|PF01469:Pentapeptide repeats (8 copies)
RF680_RS06715	0	1193.63	-12.2374	7.96303e-25	4.16398e-24	RF680_RS06715	hypothetical protein && -
RF680_RS17860	205.89	40.1107	2.36348	8.13627e-25	4.25122e-24	RF680_RS17860	RraA family protein && PF03737:Aldolase/RraA
RF680_RS00605	297.731	92.6488	1.68586	8.30321e-25	4.33503e-24	RF680_RS00605	ribonuclease Z && PF12706:Beta-lactamase superfamily domain|PF00753:Metallo-beta-lactamase superfamily
RF680_RS20625	0	1151.37	-12.186	8.65164e-25	4.5134e-24	RF680_RS20625	hypothetical protein && -
RF680_RS06950	2428.21	1202.48	1.01412	9.05171e-25	4.7184e-24	RF680_RS06950	acetyl/propionyl/methylcrotonyl-CoA carboxylase subunit alpha && PF02785:Biotin carboxylase C-terminal domain|PF02786:Carbamoyl-phosphate synthase L chain, ATP binding domain|PF00289:Biotin carboxylase, N-terminal domain|PF00364:Biotin-requiring enzyme
RF680_RS10460	0.433902	2253.6	-12.1926	9.18513e-25	4.78419e-24	RF680_RS10460	histidine kinase && -
RF680_RS24245	28.1438	171.6	-2.60575	1.08254e-24	5.63413e-24	RF680_RS24245	class I SAM-dependent methyltransferase && PF08484:C-methyltransferase C-terminal domain|PF08421:Putative zinc binding domain|PF13489:Methyltransferase domain
RF680_RS17305	1694.14	641.22	1.40152	1.08498e-24	5.64241e-24	RF680_RS17305	ubiquitin-like protein Pup && -
RF680_RS02525	699.914	267.037	1.3902	1.10026e-24	5.7174e-24	RF680_RS02525	Mce protein && -
RF680_RS12975	688.043	298.466	1.20523	1.14767e-24	5.9591e-24	fabG1	3-oxoacyl-ACP reductase FabG1 && PF13561:Enoyl-(Acyl carrier protein) reductase
Novel00582	379.646	52.2693	2.8573	1.20729e-24	6.26374e-24	-	PF02569:Pantoate-beta-alanine ligase
Novel00296	782.609	2596.29	-1.72997	1.21484e-24	6.29801e-24	-	PF00175:Oxidoreductase NAD-binding domain|PF17179:4Fe-4S dicluster domain|PF01058:NADH ubiquinone oxidoreductase, 20 Kd subunit
RF680_RS20915	147.313	461.67	-1.64772	1.30575e-24	6.76384e-24	RF680_RS20915	helicase HerA-like domain-containing protein && PF05872:Helicase HerA-like C-terminal
RF680_RS22060	4.08478	168.378	-5.38217	1.30673e-24	6.76384e-24	RF680_RS22060	hypothetical protein && -
Novel00029	371.423	60.8733	2.60941	1.31502e-24	6.80143e-24	-	PF00171:Aldehyde dehydrogenase family
RF680_RS27240	676.21	295.922	1.19175	1.37256e-24	7.09352e-24	RF680_RS27240	lipid-transfer protein && -
RF680_RS13670	6.2067	141.861	-4.50283	1.42353e-24	7.35121e-24	RF680_RS13670	TetR/AcrR family transcriptional regulator && PF17918:Tetracyclin repressor-like, C-terminal domain|PF00440:Bacterial regulatory proteins, tetR family
Novel00622	4054.94	1227.16	1.72454	1.43819e-24	7.42116e-24	-	PF01039:Carboxyl transferase domain|PF00975:Thioesterase domain|PF00698:Acyl transferase domain|PF16197:Ketoacyl-synthetase C-terminal extension
RF680_RS09230	4.06876	158.94	-5.30016	1.49572e-24	7.71203e-24	RF680_RS09230	homocitrate synthase && -
RF680_RS10345	210.188	557.356	-1.40659	1.51423e-24	7.80138e-24	fdhD	formate dehydrogenase accessory sulfurtransferase FdhD && PF02634:FdhD/NarQ family
RF680_RS14760	150.502	15.7505	3.26223	1.53472e-24	7.89472e-24	RF680_RS14760	TetR/AcrR family transcriptional regulator && -
RF680_RS19620	0	1119.98	-12.1462	1.56143e-24	8.0259e-24	RF680_RS19620	PE family protein && PF00934:PE family
RF680_RS29195	403.296	129.583	1.63631	1.72331e-24	8.85112e-24	RF680_RS29195	BTAD domain-containing putative transcriptional regulator && PF00498:FHA domain|PF00486:Transcriptional regulatory protein, C terminal|PF03704:Bacterial transcriptional activator domain
RF680_RS22080	946.494	413.991	1.19384	1.78309e-24	9.15107e-24	RF680_RS22080	SPFH domain-containing protein && PF14237:GYF domain 2|PF13421:SPFH domain-Band 7 family
RF680_RS28085	393.058	1635.56	-2.0569	1.87381e-24	9.60924e-24	RF680_RS28085	hypothetical protein && -
RF680_RS21380	0	1075.81	-12.088	1.92598e-24	9.86918e-24	RF680_RS21380	hypothetical protein && -
RF680_RS17915	0	1089.55	-12.1057	2.18362e-24	1.11807e-23	RF680_RS17915	protein kinase family protein && -
RF680_RS28520	677.095	1462.16	-1.11034	2.20059e-24	1.12589e-23	RF680_RS28520	hypothetical protein && -
Novel00320	141.766	24.0393	2.55564	2.22948e-24	1.1398e-23	-	-
RF680_RS10390	6698.34	3233.59	1.05056	2.26941e-24	1.15932e-23	rpsB	30S ribosomal protein S2 && PF00318:Ribosomal protein S2
RF680_RS03255	276.095	76.0014	1.86022	2.43332e-24	1.2421e-23	mycP	type VII secretion-associated serine protease mycosin && PF00082:Subtilase family
RF680_RS24300	465.971	134.486	1.79445	2.47283e-24	1.26129e-23	RF680_RS24300	RNA polymerase sigma-70 factor && PF04542:Sigma-70 region 2|PF08281:Sigma-70, region 4
RF680_RS15940	173.106	36.7059	2.238	2.83613e-24	1.44549e-23	scnC	thiocyanate hydrolase subunit gamma && PF02979:Nitrile hydratase, alpha chain
RF680_RS29510	1186.72	422.124	1.49244	2.9858e-24	1.52061e-23	dinB	DNA polymerase IV && PF00817:impB/mucB/samB family|PF11799:impB/mucB/samB family C-terminal domain
RF680_RS06930	0	1036.4	-12.0338	3.00718e-24	1.53032e-23	usfY	protein UsfY && -
RF680_RS08625	272.222	77.8839	1.80443	3.35706e-24	1.70706e-23	RF680_RS08625	LppP/LprE family lipoprotein && PF14041:LppP/LprE lipoprotein
Novel00426	84.4054	426.246	-2.3372	3.52864e-24	1.79294e-23	-	PF04536:TPM domain|PF00756:Putative esterase
RF680_RS14635	0	1014.22	-12.0028	3.68185e-24	1.86935e-23	RF680_RS14635	hypothetical protein && -
RF680_RS15700	195.7	27.0021	2.85975	3.8279e-24	1.94202e-23	RF680_RS15700	zinc-binding dehydrogenase && PF00107:Zinc-binding dehydrogenase|PF08240:Alcohol dehydrogenase GroES-like domain
RF680_RS21345	2073.27	4194.2	-1.01646	4.07279e-24	2.06469e-23	RF680_RS21345	WhiB family transcriptional regulator && -
RF680_RS21800	43.0545	216.219	-2.33015	4.11634e-24	2.08517e-23	RF680_RS21800	nicotinate phosphoribosyltransferase && PF17767:Nicotinate phosphoribosyltransferase (NAPRTase) N-terminal domain
RF680_RS00530	0	1026.41	-12.0203	4.13273e-24	2.09188e-23	RF680_RS00530	hypothetical protein && -
RF680_RS19010	26.3261	164.931	-2.64343	4.18015e-24	2.11427e-23	RF680_RS19010	SDR family oxidoreductase && PF00106:short chain dehydrogenase
RF680_RS20095	0	1003.73	-11.9879	4.30749e-24	2.17702e-23	RF680_RS20095	thioesterase II family protein && PF00975:Thioesterase domain
RF680_RS09125	0	1062.35	-12.0693	4.3693e-24	2.20658e-23	RF680_RS09125	MlaE family ABC transporter permease && PF02405:Permease MlaE
RF680_RS15475	9.40231	140.712	-3.90223	5.44204e-24	2.74625e-23	RF680_RS15475	endonuclease && -
RF680_RS14505	7.97922	141.078	-4.1333	5.65264e-24	2.85036e-23	RF680_RS14505	PPE family protein && PF18878:PPE-PPW subfamily C-terminal region|PF00823:PPE family
RF680_RS05690	1012.71	486.943	1.05603	6.2749e-24	3.16173e-23	rplN	50S ribosomal protein L14 && PF00238:Ribosomal protein L14p/L23e
RF680_RS23140	501.384	150.443	1.7394	6.53824e-24	3.29192e-23	RF680_RS23140	aldehyde dehydrogenase family protein && PF00171:Aldehyde dehydrogenase family
RF680_RS26770	0	997.647	-11.9786	6.65477e-24	3.34805e-23	RF680_RS26770	hypothetical protein && -
RF680_RS14225	0	997.366	-11.9782	7.24588e-24	3.64269e-23	RF680_RS14225	MPT63 family protein && PF09167:Domain of unknown function (DUF1942)
Novel00594	2.24332	235.423	-6.71601	7.52623e-24	3.78076e-23	-	-
RF680_RS03480	1.34395	530.764	-8.62553	7.5503e-24	3.78999e-23	RF680_RS03480	serine/threonine-protein kinase && PF00069:Protein kinase domain
Novel00364	44.2367	225.14	-2.34633	7.64656e-24	3.83541e-23	-	PF13419:Haloacid dehalogenase-like hydrolase
RF680_RS17535	312.766	92.2211	1.75851	9.28264e-24	4.65253e-23	RF680_RS17535	cell division protein FtsQ/DivIB && PF08478:POTRA domain, FtsQ-type
RF680_RS04500	1702.05	807.016	1.07637	1.09457e-23	5.48194e-23	mshA	D-inositol-3-phosphate glycosyltransferase && PF13579:Glycosyl transferase 4-like domain|PF00534:Glycosyl transferases group 1
RF680_RS14660	0	924.766	-11.8694	1.17991e-23	5.90045e-23	RF680_RS14660	DUF6307 family protein && -
RF680_RS05560	2.26177	230.907	-6.68798	1.24628e-23	6.22294e-23	RF680_RS05560	MFS transporter && PF07690:Major Facilitator Superfamily
RF680_RS28950	537.655	1112.15	-1.04872	1.25184e-23	6.24602e-23	tcrX	two-component system response regulator TcrX && PF00486:Transcriptional regulatory protein, C terminal|PF00072:Response regulator receiver domain
RF680_RS08670	0	945.69	-11.9014	1.26308e-23	6.2974e-23	RF680_RS08670	universal stress protein && PF00582:Universal stress protein family
RF680_RS10455	22.7306	161.471	-2.82432	1.30679e-23	6.51042e-23	RF680_RS10455	cytochrome c biogenesis CcdA family protein && PF02683:Cytochrome C biogenesis protein transmembrane region
RF680_RS27665	6.70373	136.245	-4.34219	1.31857e-23	6.5642e-23	RF680_RS27665	histidine phosphatase family protein && PF00300:Histidine phosphatase superfamily (branch 1)
Novel00030	187.092	677.58	-1.85632	1.34877e-23	6.70952e-23	-	PF01083:Cutinase
RF680_RS04950	0	957.713	-11.9196	1.43539e-23	7.13502e-23	RF680_RS04950	DUF2510 domain-containing protein && -
RF680_RS23980	14.8121	155.296	-3.39255	1.48585e-23	7.38035e-23	RF680_RS23980	potassium-transporting ATPase subunit F && -
Novel00312	2.69567	208.977	-6.28128	1.52879e-23	7.58796e-23	-	-
sRNA00099	0	2374.26	-13.2298	1.65079e-23	8.18736e-23	-	-
RF680_RS19740	775.244	311.665	1.31351	1.67158e-23	8.28432e-23	RF680_RS19740	ABC transporter ATP-binding protein && PF00005:ABC transporter
RF680_RS11970	0	915.694	-11.8549	1.68544e-23	8.34679e-23	RF680_RS11970	hypothetical protein && -
RF680_RS16120	11.1195	155.415	-3.79941	1.73233e-23	8.57256e-23	catA	catechol 1%2C2-dioxygenase && PF00775:Dioxygenase|PF04444:Catechol dioxygenase N terminus
RF680_RS19845	13.3181	137.856	-3.36247	1.74067e-23	8.60746e-23	RF680_RS19845	MlaE family ABC transporter permease && PF02405:Permease MlaE
RF680_RS20100	0	896.465	-11.8248	1.77356e-23	8.76356e-23	RF680_RS20100	polyketide synthase && PF02801:Beta-ketoacyl synthase, C-terminal domain|PF00109:Beta-ketoacyl synthase, N-terminal domain
RF680_RS13780	252.871	632.703	-1.32386	1.98795e-23	9.80832e-23	lysX	bifunctional lysylphosphatidylglycerol synthetase/lysine--tRNA ligase LysX && PF16995:Transmembrane region of lysyl-tRNA synthetase|PF01336:OB-fold nucleic acid binding domain|PF09924:Phosphatidylglycerol lysyltransferase, C-terminal|PF00152:tRNA synthetases class II (D, K and N)
RF680_RS16725	275.452	87.1887	1.65925	2.07731e-23	1.02416e-22	RF680_RS16725	TetR family transcriptional regulator && PF00440:Bacterial regulatory proteins, tetR family
RF680_RS08395	0	897.093	-11.8256	2.08238e-23	1.0259e-22	RF680_RS08395	CynX/NimT family MFS transporter && PF07690:Major Facilitator Superfamily
RF680_RS08015	713.856	281.506	1.34366	2.47852e-23	1.22015e-22	nuoL	NADH-quinone oxidoreductase subunit L && PF00662:NADH-Ubiquinone oxidoreductase (complex I), chain 5 N-terminus|PF00361:Proton-conducting membrane transporter
RF680_RS06545	15.2858	140.417	-3.20402	2.60585e-23	1.28189e-22	yhjD	inner membrane protein YhjD && PF03631:Virulence factor BrkB
RF680_RS11650	0	914.852	-11.8536	2.62188e-23	1.28882e-22	RF680_RS11650	hypothetical protein && -
RF680_RS09925	3.16939	167.892	-5.743	2.64894e-23	1.30115e-22	RF680_RS09925	PE family protein && -
RF680_RS18125	0	915.108	-11.854	2.6838e-23	1.3173e-22	RF680_RS18125	LURP-one-related/scramblase family protein && -
RF680_RS13755	74.7239	316.005	-2.08013	2.73103e-23	1.33949e-22	RF680_RS13755	DMT family transporter && -
RF680_RS20120	0	866.126	-11.7753	2.93412e-23	1.43804e-22	RF680_RS20120	(2%2C3-dihydroxybenzoyl)adenylate synthase && PF00501:AMP-binding enzyme|PF13193:AMP-binding enzyme C-terminal domain
RF680_RS26755	0	862.052	-11.768	2.98269e-23	1.46077e-22	RF680_RS26755	MAP_0585 family protein && -
RF680_RS01365	1556.04	766.677	1.02176	3.04927e-23	1.49228e-22	RF680_RS01365	NADP-dependent isocitrate dehydrogenase && PF03971:Monomeric isocitrate dehydrogenase
Novel00200	0	867.024	-11.7763	3.24525e-23	1.58702e-22	-	PF13349:Putative adhesin
RF680_RS25495	147.415	453.118	-1.62061	4.02779e-23	1.96825e-22	RF680_RS25495	MCE family protein && PF02470:MlaD protein|PF11887:Cholesterol uptake porter CUP1 of Mce4, putative
RF680_RS15490	1996.47	748.107	1.41675	4.52464e-23	2.20942e-22	RF680_RS15490	hypothetical protein && -
RF680_RS26150	0	862.404	-11.7684	4.79713e-23	2.34076e-22	RF680_RS26150	GlsB/YeaQ/YmgE family stress response membrane protein && -
RF680_RS03605	170.563	443.837	-1.37968	5.09216e-23	2.48289e-22	iniC	isoniazid-induced dynamin-like GTPase IniC && -
RF680_RS28555	168.161	440.094	-1.38731	5.10572e-23	2.48768e-22	RF680_RS28555	hypothetical protein && -
RF680_RS16800	49.4768	239.735	-2.28075	5.42394e-23	2.64079e-22	RF680_RS16800	universal stress protein && PF00582:Universal stress protein family
RF680_RS20770	9.81776	121.53	-3.62554	5.81105e-23	2.82719e-22	RF680_RS20770	FtsX-like permease family protein && PF02687:FtsX-like permease family|PF12704:MacB-like periplasmic core domain
Novel00413	274.071	40.3538	2.76148	6.14761e-23	2.98875e-22	-	PF00891:O-methyltransferase domain
RF680_RS13955	1.7594	299.597	-7.38611	6.1963e-23	3.01022e-22	RF680_RS13955	PE family protein && PF00934:PE family
RF680_RS02905	14.2995	129.69	-3.1789	6.26754e-23	3.0426e-22	RF680_RS02905	YoaK family protein && PF06912:Protein of unknown function (DUF1275)
RF680_RS19955	170.034	444.877	-1.38684	6.65752e-23	3.22955e-22	RF680_RS19955	Fur family transcriptional regulator && PF01475:Ferric uptake regulator family
RF680_RS09305	3.11112	171.216	-5.77115	8.21155e-23	3.9776e-22	RF680_RS09305	TetR/AcrR family transcriptional regulator && PF00440:Bacterial regulatory proteins, tetR family|PF13305:Tetracyclin repressor-like, C-terminal domain
RF680_RS23580	1202.29	577.88	1.05757	8.51286e-23	4.12055e-22	RF680_RS23580	cystathionine beta-synthase && PF00291:Pyridoxal-phosphate dependent enzyme
RF680_RS00795	0	802.838	-11.6653	8.57665e-23	4.1484e-22	dpgA	3%2C5-dihydroxyphenylacetyl-CoA synthase DpgA && PF02797:Chalcone and stilbene synthases, C-terminal domain|PF00195:Chalcone and stilbene synthases, N-terminal domain
RF680_RS14550	141.728	402.73	-1.50765	9.14976e-23	4.42239e-22	RF680_RS14550	sensor domain-containing protein && PF14032:PknH-like extracellular domain
RF680_RS11210	223.55	627.65	-1.48898	9.51035e-23	4.59333e-22	RF680_RS11210	Rv2732c family membrane protein && -
RF680_RS23910	0	781.831	-11.6275	1.02646e-22	4.954e-22	RF680_RS23910	hypothetical protein && -
RF680_RS02250	99.1884	345.825	-1.80331	1.0925e-22	5.26889e-22	RF680_RS02250	class I SAM-dependent methyltransferase && PF04072:Leucine carboxyl methyltransferase
RF680_RS22445	3.15871	169.483	-5.75709	1.15413e-22	5.56208e-22	RF680_RS22445	PE family protein && PF00934:PE family
RF680_RS08795	1.34929	416.052	-8.27464	1.18973e-22	5.72951e-22	RF680_RS08795	LLM class F420-dependent oxidoreductase && PF00296:Luciferase-like monooxygenase
RF680_RS00980	337.334	88.1716	1.93583	1.28253e-22	6.17196e-22	RF680_RS00980	TetR/AcrR family transcriptional regulator && PF00440:Bacterial regulatory proteins, tetR family
RF680_RS06710	8.92908	126.162	-3.81707	1.30154e-22	6.25887e-22	RF680_RS06710	PE family protein && PF00934:PE family
Novel00092	963.702	231.801	2.05501	1.32692e-22	6.37631e-22	-	PF00480:ROK family|PF13579:Glycosyl transferase 4-like domain
RF680_RS04145	347.908	108.387	1.6793	1.35619e-22	6.51228e-22	RF680_RS04145	DUF3263 domain-containing protein && PF11662:Protein of unknown function (DUF3263)
RF680_RS15335	675.697	1551.23	-1.19891	1.48214e-22	7.11194e-22	gndA	NADP-dependent phosphogluconate dehydrogenase && PF00393:6-phosphogluconate dehydrogenase, C-terminal domain|PF03446:NAD binding domain of 6-phosphogluconate dehydrogenase
RF680_RS23990	196.148	535.058	-1.44771	1.56131e-22	7.48638e-22	kdpB	potassium-transporting ATPase subunit KdpB && PF00702:haloacid dehalogenase-like hydrolase|PF00122:E1-E2 ATPase
RF680_RS22520	355.691	985.095	-1.46944	1.58416e-22	7.5905e-22	RF680_RS22520	NAD(P)-dependent malic enzyme && PF03949:Malic enzyme, NAD binding domain|PF00390:Malic enzyme, N-terminal domain
RF680_RS28435	0	778.427	-11.6205	1.60607e-22	7.6899e-22	RF680_RS28435	hypothetical protein && -
RF680_RS13740	0	767.408	-11.6009	1.63632e-22	7.82911e-22	RF680_RS13740	alpha/beta hydrolase && PF06259:Alpha/beta hydrolase
RF680_RS06790	0	788.757	-11.6405	1.66373e-22	7.95452e-22	RF680_RS06790	PE family protein && PF00934:PE family
RF680_RS12075	312.851	98.5555	1.66422	1.69741e-22	8.10973e-22	RF680_RS12075	class I SAM-dependent methyltransferase && PF13649:Methyltransferase domain
RF680_RS16630	0	783.642	-11.6302	1.87321e-22	8.94321e-22	RF680_RS16630	NAD-dependent epimerase/dehydratase family protein && PF01370:NAD dependent epimerase/dehydratase family
RF680_RS12340	9.01356	125.778	-3.81006	2.02572e-22	9.66437e-22	RF680_RS12340	DUF3592 domain-containing protein && PF12158:Protein of unknown function (DUF3592)
RF680_RS04315	436.969	172.887	1.33833	2.18854e-22	1.04337e-21	RF680_RS04315	TetR family transcriptional regulator && PF17929:Tetracyclin repressor-like, C-terminal domain
RF680_RS24540	0	728.751	-11.526	2.24077e-22	1.0675e-21	RF680_RS24540	hypothetical protein && -
RF680_RS18790	154.228	27.598	2.47672	2.38237e-22	1.13415e-21	RF680_RS18790	SRPBCC family protein && PF10604:Polyketide cyclase / dehydrase and lipid transport
Novel00567	230.986	32.6407	2.82137	2.40914e-22	1.14607e-21	-	-
Novel00375	318.59	63.2465	2.33086	2.42378e-22	1.15221e-21	-	PF04472:Cell division protein SepF
RF680_RS29575	4001.13	9042.13	-1.17631	2.50855e-22	1.19165e-21	RF680_RS29575	helix-turn-helix domain-containing protein && -
RF680_RS15605	97.513	325.273	-1.74042	2.6881e-22	1.27512e-21	RF680_RS15605	lipoprotein LpqH && PF05481:Mycobacterium 19 kDa lipoprotein antigen
RF680_RS10805	1875.56	903.473	1.05406	2.76136e-22	1.30894e-21	rbfA	30S ribosome-binding factor RbfA && PF02033:Ribosome-binding factor A
RF680_RS08005	522.678	165.431	1.66178	3.12251e-22	1.47907e-21	nuoN	NADH-quinone oxidoreductase subunit NuoN && PF00361:Proton-conducting membrane transporter
RF680_RS22490	0.433902	1400.46	-11.5062	3.13391e-22	1.48341e-21	RF680_RS22490	YncE family protein && -
RF680_RS21145	3.1456	157.724	-5.65233	3.14872e-22	1.48936e-21	RF680_RS21145	PE family protein && PF00934:PE family
RF680_RS24500	0	709.866	-11.4877	3.27065e-22	1.54593e-21	RF680_RS24500	AAA family ATPase && -
RF680_RS03735	1430.96	705.68	1.02012	3.31225e-22	1.56448e-21	RF680_RS03735	SDR family NAD(P)-dependent oxidoreductase && PF00106:short chain dehydrogenase
RF680_RS29660	2024.09	5223.81	-1.36787	3.31925e-22	1.56668e-21	RF680_RS29660	PPE domain-containing protein && PF18625:ESX-1 secreted protein B PE domain
RF680_RS14325	0	767.367	-11.6	3.51531e-22	1.65804e-21	RF680_RS14325	HAD hydrolase family protein && PF08282:haloacid dehalogenase-like hydrolase
RF680_RS28440	0	720.77	-11.5096	3.77023e-22	1.77701e-21	RF680_RS28440	hypothetical protein && -
Novel00223	336.471	116.135	1.53424	3.97521e-22	1.8723e-21	-	PF01641:SelR domain
RF680_RS19290	191.981	637.898	-1.73171	4.0546e-22	1.90833e-21	RF680_RS19290	response regulator transcription factor && PF00072:Response regulator receiver domain
RF680_RS28610	811.761	380.567	1.09272	4.17205e-22	1.96222e-21	RF680_RS28610	acyltransferase family protein && PF01757:Acyltransferase family|PF19040:SGNH domain (fused to AT3 domains)
RF680_RS01990	1.3624	394.317	-8.19715	4.23874e-22	1.99218e-21	RF680_RS01990	hypothetical protein && -
RF680_RS10165	1164.71	570.546	1.02911	4.38916e-22	2.06141e-21	sepIVA	cell division protein SepIVA && -
Novel00359	170.331	12.6344	3.74895	4.64516e-22	2.17934e-21	-	-
RF680_RS20550	122.725	344.34	-1.4886	4.64681e-22	2.17934e-21	RF680_RS20550	LysM peptidoglycan-binding domain-containing protein && PF01476:LysM domain
Novel00515	149.65	19.8174	2.90941	4.69611e-22	2.20091e-21	-	-
RF680_RS03570	942.907	435.688	1.11341	5.19402e-22	2.43255e-21	RF680_RS03570	pyridoxal phosphate-dependent aminotransferase && PF00155:Aminotransferase class I and II
RF680_RS09565	598.89	1246.5	-1.05741	5.23773e-22	2.45129e-21	RF680_RS09565	TIGR01777 family oxidoreductase && PF01370:NAD dependent epimerase/dehydratase family|PF08338:Domain of unknown function (DUF1731)
Novel00098	0	690.838	-11.4484	5.34482e-22	2.49964e-21	-	-
RF680_RS09785	694.638	301.385	1.20566	5.4555e-22	2.54961e-21	RF680_RS09785	DoxX family protein && PF07681:DoxX
RF680_RS26695	0	687.646	-11.4425	5.73968e-22	2.68053e-21	RF680_RS26695	ABC transporter permease && PF02687:FtsX-like permease family
RF680_RS23920	0	673.359	-11.4119	5.85158e-22	2.73087e-21	RF680_RS23920	DEAD/DEAH box helicase && PF03457:Helicase associated domain|PF04851:Type III restriction enzyme, res subunit|PF13156:Restriction endonuclease
Novel00213	1400.92	324.092	2.11162	6.00158e-22	2.79891e-21	-	PF09754:PAC2 family|PF00561:alpha/beta hydrolase fold
RF680_RS12450	153.289	425.134	-1.47178	6.41693e-22	2.99051e-21	RF680_RS12450	flavin-containing monooxygenase && PF13738:Pyridine nucleotide-disulphide oxidoreductase
Novel00101	0	667.673	-11.3992	7.29004e-22	3.39503e-21	-	PF03724:META domain
RF680_RS03630	448.951	150.245	1.57904	7.32602e-22	3.4094e-21	RF680_RS03630	hypothetical protein && -
RF680_RS14245	48.2191	228.064	-2.23931	7.82487e-22	3.639e-21	RF680_RS14245	sensor domain-containing diguanylate cyclase && PF13185:GAF domain|PF00990:Diguanylate cyclase, GGDEF domain
RF680_RS12410	716.565	313.899	1.19023	8.11165e-22	3.76973e-21	carB	carbamoyl-phosphate synthase large subunit && PF02786:Carbamoyl-phosphate synthase L chain, ATP binding domain|PF02142:MGS-like domain|PF02787:Carbamoyl-phosphate synthetase large chain, oligomerisation domain
RF680_RS26875	265.963	81.7845	1.70183	8.50993e-22	3.95206e-21	RF680_RS26875	mammalian cell entry protein && -
Novel00251	1175.21	349.936	1.74674	8.87077e-22	4.11676e-21	-	PF00668:Condensation domain
RF680_RS25015	286.235	84.2048	1.76553	9.26824e-22	4.29821e-21	RF680_RS25015	type II toxin-antitoxin system Rv0910 family toxin && PF10604:Polyketide cyclase / dehydrase and lipid transport
RF680_RS25410	284.508	91.8874	1.63042	1.08519e-21	5.02912e-21	RF680_RS25410	lipoprotein LpqH && PF05481:Mycobacterium 19 kDa lipoprotein antigen
RF680_RS24565	0	642.437	-11.3439	1.13558e-21	5.25898e-21	RF680_RS24565	tyrosine-type recombinase/integrase && PF00589:Phage integrase family
RF680_RS29050	196.392	626.74	-1.67236	1.1849e-21	5.48357e-21	RF680_RS29050	hypothetical protein && PF18844:Bacterial archaeo-eukaryotic release factor family 2
RF680_RS27655	1150.33	565.703	1.02444	1.20937e-21	5.5929e-21	mhuD	mycobilin-forming heme oxygenase MhuD && PF03992:Antibiotic biosynthesis monooxygenase
Novel00624	213.358	38.9937	2.45405	1.23844e-21	5.72339e-21	-	PF00501:AMP-binding enzyme
Novel00225	2.70635	161.482	-5.90968	1.51787e-21	7.00014e-21	-	-
RF680_RS17665	77.457	253.203	-1.70846	1.52743e-21	7.03934e-21	RF680_RS17665	hypothetical protein && -
RF680_RS21860	108.373	315.469	-1.54177	1.53927e-21	7.08898e-21	RF680_RS21860	adenylate/guanylate cyclase domain-containing protein && PF00211:Adenylate and Guanylate cyclase catalytic domain
RF680_RS20300	310.729	793.379	-1.35139	1.68787e-21	7.76794e-21	RF680_RS20300	circularly permuted type 2 ATP-grasp protein && PF04174:A circularly permuted ATPgrasp
RF680_RS10560	106.198	447.494	-2.07403	1.70669e-21	7.84914e-21	RF680_RS10560	PPE family protein && PF00823:PPE family
RF680_RS11135	79.0124	308.277	-1.96148	1.71884e-21	7.89954e-21	RF680_RS11135	SpoIIE family protein phosphatase && PF13581:Histidine kinase-like ATPase domain|PF07228:Stage II sporulation protein E (SpoIIE)
RF680_RS16275	0	618.392	-11.2888	1.78026e-21	8.17617e-21	RF680_RS16275	hypothetical protein && -
Novel00561	0	635.16	-11.3276	1.78308e-21	8.18346e-21	-	PF05481:Mycobacterium 19 kDa lipoprotein antigen
RF680_RS22350	1916.69	587.086	1.70677	1.83252e-21	8.40453e-21	RF680_RS22350	diguanylate cyclase domain-containing protein && PF00563:EAL domain|PF00990:Diguanylate cyclase, GGDEF domain
RF680_RS29305	74.7826	264.14	-1.81983	1.85132e-21	8.48487e-21	RF680_RS29305	alanine racemase && PF02784:Pyridoxal-dependent decarboxylase, pyridoxal binding domain|PF01564:Spermine/spermidine synthase domain|PF00278:Pyridoxal-dependent decarboxylase, C-terminal sheet domain
RF680_RS05015	968.542	461.039	1.07153	1.91159e-21	8.75509e-21	RF680_RS05015	long-chain-fatty-acid--CoA ligase && PF13193:AMP-binding enzyme C-terminal domain|PF00501:AMP-binding enzyme
RF680_RS04310	680.127	228.539	1.57197	2.04253e-21	9.34832e-21	RF680_RS04310	MmpS family protein && PF05423:Mycobacterium membrane protein
RF680_RS04990	0	628.361	-11.3115	2.12463e-21	9.71739e-21	RF680_RS04990	hypothetical protein && -
RF680_RS21990	604.98	245.422	1.30041	2.14887e-21	9.8215e-21	thrC	threonine synthase && PF00291:Pyridoxal-phosphate dependent enzyme
RF680_RS07250	5.38357	124.606	-4.53629	2.18168e-21	9.96459e-21	RF680_RS07250	hypothetical protein && -
RF680_RS06280	0	618.297	-11.2882	2.20783e-21	1.00771e-20	RF680_RS06280	dTDP-4-amino-4%2C6-dideoxyglucose formyltransferase && PF18216:N-formyltransferase dimerization C-terminal domain|PF00551:Formyl transferase
RF680_RS22675	421.247	169.231	1.31733	2.29948e-21	1.04882e-20	RF680_RS22675	DNA-3-methyladenine glycosylase I && PF03352:Methyladenine glycosylase
RF680_RS28895	390.96	960.227	-1.29597	2.32132e-21	1.05806e-20	RF680_RS28895	LapA family protein && PF06305:Lipopolysaccharide assembly protein A domain
RF680_RS11610	15.0484	138.611	-3.19132	2.51084e-21	1.14366e-20	RF680_RS11610	STAS/SEC14 domain-containing protein && PF11964:SpoIIAA-like
RF680_RS19615	0	592.803	-11.228	2.77016e-21	1.26091e-20	RF680_RS19615	adenylate/guanylate cyclase domain-containing protein && PF00211:Adenylate and Guanylate cyclase catalytic domain|PF19363:Family of unknown function (DUF5939)
Novel00350	409.09	2020.34	-2.30447	3.19169e-21	1.45178e-20	-	PF01435:Peptidase family M48
RF680_RS03875	519.581	218.075	1.25125	3.38792e-21	1.53998e-20	RF680_RS03875	rhodanese-like domain-containing protein && PF00581:Rhodanese-like domain
Novel00010	303.597	64.9642	2.22291	3.39244e-21	1.54098e-20	-	PF13452:N-terminal half of MaoC dehydratase
Novel00506	1035.05	267.322	1.95252	3.46736e-21	1.57394e-20	-	PF02405:Permease MlaE
RF680_RS09915	23.3422	158.8	-2.7689	3.59189e-21	1.62935e-20	RF680_RS09915	PE family protein && PF00934:PE family|PF21526:PGRS repeats
RF680_RS10530	323.386	101.999	1.66164	3.61576e-21	1.63906e-20	RF680_RS10530	PPE domain-containing protein && PF00823:PPE family|PF01469:Pentapeptide repeats (8 copies)
Novel00460	9.46592	148.521	-3.98014	3.87913e-21	1.75725e-20	-	-
RF680_RS08455	439.17	1385.44	-1.65741	3.91743e-21	1.77339e-20	RF680_RS08455	glycoside hydrolase domain-containing protein && PF01551:Peptidase family M23|PF08924:Rv2525c-like, glycoside hydrolase-like domain|PF01510:N-acetylmuramoyl-L-alanine amidase
RF680_RS00465	356.714	1045.75	-1.55127	3.94287e-21	1.78369e-20	RF680_RS00465	PE family protein && PF00934:PE family
Novel00042	179.54	34.2305	2.39063	4.00063e-21	1.80859e-20	-	-
RF680_RS19120	176.973	598.371	-1.7561	4.02123e-21	1.81667e-20	RF680_RS19120	hydrogenase && PF14720:NiFe/NiFeSe hydrogenase small subunit C-terminal|PF01058:NADH ubiquinone oxidoreductase, 20 Kd subunit
RF680_RS25490	137.283	498.659	-1.85872	4.31456e-21	1.94786e-20	RF680_RS25490	MCE family protein && PF02470:MlaD protein|PF11887:Cholesterol uptake porter CUP1 of Mce4, putative
Novel00113	11647.4	2896.29	2.00766	4.55853e-21	2.0566e-20	-	PF00009:Elongation factor Tu GTP binding domain|PF03144:Elongation factor Tu domain 2|PF03143:Elongation factor Tu C-terminal domain|PF00177:Ribosomal protein S7p/S5e|PF00679:Elongation factor G C-terminus|PF03764:Elongation factor G, domain IV|PF14492:Elongation Factor G, domain III
RF680_RS05185	18.9182	135.93	-2.85108	4.56494e-21	2.0581e-20	RF680_RS05185	metal-dependent hydrolase family protein && PF01979:Amidohydrolase family
RF680_RS14585	0	567.121	-11.1642	4.5966e-21	2.07096e-20	RF680_RS14585	SDR family NAD(P)-dependent oxidoreductase && PF00106:short chain dehydrogenase
RF680_RS04575	193.301	501.745	-1.37556	4.75945e-21	2.14288e-20	RF680_RS04575	cell division/environmental response transcriptional regulator && -
RF680_RS04515	664.873	310.303	1.09909	5.22329e-21	2.35013e-20	RF680_RS04515	sensor histidine kinase && PF02518:Histidine kinase-, DNA gyrase B-, and HSP90-like ATPase|PF00512:His Kinase A (phospho-acceptor) domain
RF680_RS14345	692.041	2686.73	-1.95671	5.42972e-21	2.44135e-20	RF680_RS14345	universal stress protein && PF00582:Universal stress protein family
RF680_RS09655	402.052	933.356	-1.21561	5.63321e-21	2.53114e-20	ligA	NAD-dependent DNA ligase LigA && PF00533:BRCA1 C Terminus (BRCT) domain|PF01653:NAD-dependent DNA ligase adenylation domain|PF03119:NAD-dependent DNA ligase C4 zinc finger domain|PF03120:NAD-dependent DNA ligase OB-fold domain|PF12826:Helix-hairpin-helix motif
RF680_RS02360	315.63	99.933	1.66068	5.65319e-21	2.53839e-20	RF680_RS02360	glucose 1-dehydrogenase && PF13561:Enoyl-(Acyl carrier protein) reductase
RF680_RS21770	463.997	1054.66	-1.18417	5.67183e-21	2.54504e-20	RF680_RS21770	rhomboid family intramembrane serine protease && PF01694:Rhomboid family
RF680_RS13085	389.902	153.296	1.34534	5.74869e-21	2.57779e-20	RF680_RS13085	glycosyltransferase family 2 protein && -
RF680_RS23455	776.964	342.906	1.1789	6.05529e-21	2.71344e-20	RF680_RS23455	adenylate/guanylate cyclase domain-containing protein && PF00211:Adenylate and Guanylate cyclase catalytic domain
RF680_RS14655	0	552.238	-11.1258	6.1802e-21	2.76755e-20	RF680_RS14655	hypothetical protein && -
RF680_RS09040	278.034	82.1126	1.76378	7.44514e-21	3.33175e-20	RF680_RS09040	alpha/beta fold hydrolase && PF12697:Alpha/beta hydrolase family
RF680_RS02160	318.984	107.809	1.56604	7.72167e-21	3.45317e-20	RF680_RS02160	alpha/beta fold hydrolase && PF00561:alpha/beta hydrolase fold
RF680_RS14060	492.445	173.734	1.50222	7.87207e-21	3.51806e-20	recN	DNA repair protein RecN && PF02463:RecF/RecN/SMC N terminal domain
RF680_RS28785	628.526	286.812	1.13252	7.9066e-21	3.53112e-20	RF680_RS28785	helix-turn-helix domain-containing protein && -
RF680_RS09130	0	554.931	-11.1324	8.04304e-21	3.58964e-20	RF680_RS09130	ABC transporter permease && PF02405:Permease MlaE
RF680_RS03320	0	546.486	-11.1103	8.23594e-21	3.67326e-20	RF680_RS03320	ATP-binding protein && PF00211:Adenylate and Guanylate cyclase catalytic domain|PF13191:AAA ATPase domain
RF680_RS19230	1778.42	615.801	1.53083	8.41111e-21	3.74887e-20	RF680_RS19230	class I SAM-dependent methyltransferase && PF13649:Methyltransferase domain
RF680_RS29430	67.4675	272.551	-2.01782	8.51489e-21	3.79258e-20	RF680_RS29430	DUF2470 domain-containing protein && -
RF680_RS12270	0.457694	1055.53	-11.0989	8.57958e-21	3.81883e-20	RF680_RS12270	PE family protein && PF00934:PE family|PF21526:PGRS repeats
RF680_RS11895	2.22487	175.503	-6.29291	8.74096e-21	3.88806e-20	RF680_RS11895	PE family protein && PF21526:PGRS repeats|PF00934:PE family
RF680_RS01825	179.901	457.365	-1.34753	8.91696e-21	3.96369e-20	RF680_RS01825	heavy-metal-associated domain-containing protein && -
RF680_RS15970	6.1698	119.353	-4.25512	9.18968e-21	4.07945e-20	RF680_RS15970	GAP family protein && PF11139:Sap, sulfolipid-1-addressing protein
Novel00434	0	565.692	-11.1609	9.91943e-21	4.40046e-20	-	-
RF680_RS20845	191.274	475.441	-1.31389	9.99171e-21	4.42957e-20	RF680_RS20845	hypothetical protein && -
RF680_RS03450	1.81476	223.229	-6.96195	1.0594e-20	4.69345e-20	RF680_RS03450	PE family protein && PF00934:PE family
RF680_RS01185	0	523.407	-11.0484	1.15858e-20	5.12943e-20	RF680_RS01185	acetyl-CoA acetyltransferase && -
RF680_RS04975	237.954	732.136	-1.62077	1.1862e-20	5.2482e-20	RF680_RS04975	flavin-containing monooxygenase && PF00743:Flavin-binding monooxygenase-like
RF680_RS20530	0	521.556	-11.0432	1.21784e-20	5.38462e-20	RF680_RS20530	RNA-directed DNA polymerase && PF00078:Reverse transcriptase (RNA-dependent DNA polymerase)
RF680_RS11645	4.92588	115.633	-4.55355	1.3616e-20	6.01624e-20	RF680_RS11645	catalase family peroxidase && PF00199:Catalase
RF680_RS14135	933.135	391.575	1.25394	1.40354e-20	6.19742e-20	RF680_RS14135	3-hydroxyacyl-CoA dehydrogenase family protein && PF00725:3-hydroxyacyl-CoA dehydrogenase, C-terminal domain|PF02737:3-hydroxyacyl-CoA dehydrogenase, NAD binding domain
Novel00374	2283.49	566.118	2.01197	1.45541e-20	6.4193e-20	-	PF02574:Homocysteine S-methyltransferase|PF02607:B12 binding domain|PF02310:B12 binding domain|PF00809:Pterin binding enzyme|PF02965:Vitamin B12 dependent methionine synthase, activation domain
RF680_RS15730	0	520.823	-11.0407	1.45572e-20	6.4193e-20	RF680_RS15730	hypothetical protein && -
Novel00553	345.406	47.329	2.86687	1.52431e-20	6.71729e-20	-	PF00296:Luciferase-like monooxygenase|PF07702:UTRA domain
RF680_RS00535	0	510.882	-11.0136	1.57715e-20	6.94552e-20	RF680_RS00535	TetR/AcrR family transcriptional regulator && PF16859:Tetracyclin repressor-like, C-terminal domain
RF680_RS14100	589.21	246.278	1.25707	1.62377e-20	7.14608e-20	RF680_RS14100	ParA family protein && PF13614:AAA domain
RF680_RS23165	23.7072	161.061	-2.76175	1.79836e-20	7.90398e-20	RF680_RS23165	CbbQ/NirQ/NorQ/GpvN family protein && PF08406:CbbQ/NirQ/NorQ C-terminal|PF07728:AAA domain (dynein-related subfamily)
RF680_RS25655	13.5055	155.239	-3.52646	1.80194e-20	7.91446e-20	RF680_RS25655	ferredoxin && -
RF680_RS25150	0	523.309	-11.0487	1.85066e-20	8.1231e-20	RF680_RS25150	BTAD domain-containing putative transcriptional regulator && PF00211:Adenylate and Guanylate cyclase catalytic domain|PF13191:AAA ATPase domain|PF03704:Bacterial transcriptional activator domain
RF680_RS21385	0	512.54	-11.0187	1.94273e-20	8.5216e-20	RF680_RS21385	hypothetical protein && -
RF680_RS09825	7.06917	117.378	-4.0367	1.97435e-20	8.65457e-20	RF680_RS09825	phytoene desaturase family protein && PF13450:NAD(P)-binding Rossmann-like domain
RF680_RS09675	0	503.515	-10.9927	2.26102e-20	9.89812e-20	RF680_RS09675	HAMP domain-containing sensor histidine kinase && PF00512:His Kinase A (phospho-acceptor) domain|PF02518:Histidine kinase-, DNA gyrase B-, and HSP90-like ATPase
RF680_RS08385	0	490.795	-10.9552	2.62911e-20	1.15019e-19	RF680_RS08385	bifunctional cytochrome P450/NADPH--P450 reductase && PF00258:Flavodoxin|PF00067:Cytochrome P450|PF00667:FAD binding domain
RF680_RS04925	0	488.755	-10.9499	2.68581e-20	1.17422e-19	RF680_RS04925	hypothetical protein && -
RF680_RS15035	0	495.506	-10.9688	2.82159e-20	1.23277e-19	RF680_RS15035	LapA family protein && -
RF680_RS05320	0	485.79	-10.9409	2.83716e-20	1.23876e-19	RF680_RS05320	YciI family protein && PF03795:YCII-related domain
RF680_RS13735	0	497.456	-10.9753	2.84814e-20	1.24274e-19	RF680_RS13735	hypothetical protein && -
RF680_RS20295	161.977	448.847	-1.471	2.89355e-20	1.26172e-19	RF680_RS20295	alpha-E domain-containing protein && PF04168:A predicted alpha-helical domain with a conserved ER motif.
RF680_RS14950	98.0768	312.709	-1.67215	2.97529e-20	1.29652e-19	RF680_RS14950	mycofactocin-coupled SDR family oxidoreductase && PF13561:Enoyl-(Acyl carrier protein) reductase
Novel00291	8.9922	108.167	-3.59242	2.99344e-20	1.30357e-19	-	PF00934:PE family
RF680_RS03720	705.495	148.797	2.24575	3.02108e-20	1.31474e-19	RF680_RS03720	enoyl-CoA hydratase/isomerase family protein && PF00378:Enoyl-CoA hydratase/isomerase
RF680_RS24795	1263.49	2866.17	-1.18185	3.20377e-20	1.39333e-19	RF680_RS24795	PE family protein && PF00934:PE family
Novel00500	14437.1	3942.32	1.87261	3.27375e-20	1.42284e-19	-	PF12811:Bax inhibitor 1 like
RF680_RS26705	0	489.146	-10.9513	3.43985e-20	1.49405e-19	RF680_RS26705	cytochrome P450 && PF00067:Cytochrome P450
RF680_RS23200	425.287	160.722	1.40464	3.45044e-20	1.49767e-19	RF680_RS23200	DUF3556 domain-containing protein && PF12077:Transmembrane protein of unknown function (DUF3556)
RF680_RS11630	376.363	151.458	1.31475	3.57161e-20	1.54925e-19	RF680_RS11630	hypothetical protein && -
RF680_RS11040	18.31	125.663	-2.77593	3.59369e-20	1.55781e-19	RF680_RS11040	PPE family protein && PF00823:PPE family|PF12484:PPE-SVP subfamily C-terminal region
RF680_RS10545	384.407	133.28	1.52992	3.6262e-20	1.57088e-19	RF680_RS10545	gamma-glutamyl-gamma-aminobutyrate hydrolase family protein && PF07722:Peptidase C26
RF680_RS13065	12.5639	117.553	-3.2297	3.68291e-20	1.59441e-19	RF680_RS13065	hypothetical protein && -
RF680_RS18070	116.444	399.56	-1.77705	3.76832e-20	1.63032e-19	RF680_RS18070	oxygenase MpaB family protein && PF09995:ER-bound oxygenase mpaB/B'/Rubber oxygenase, catalytic domain
RF680_RS14555	946.974	2572.34	-1.4417	3.93077e-20	1.6995e-19	glgX	glycogen debranching protein GlgX && PF02922:Carbohydrate-binding module 48 (Isoamylase N-terminal domain)
RF680_RS20080	0	467.421	-10.8848	4.51713e-20	1.95174e-19	RF680_RS20080	non-ribosomal peptide synthetase && PF13193:AMP-binding enzyme C-terminal domain|PF00501:AMP-binding enzyme|PF00550:Phosphopantetheine attachment site|PF00668:Condensation domain
RF680_RS02000	0	467.222	-10.8846	4.58485e-20	1.97971e-19	car	carboxylic acid reductase && PF00501:AMP-binding enzyme|PF07993:Male sterility protein|PF00550:Phosphopantetheine attachment site
RF680_RS03645	0	473.999	-10.9059	4.66509e-20	2.01305e-19	RF680_RS03645	aldehyde dehydrogenase family protein && PF00171:Aldehyde dehydrogenase family
RF680_RS01695	379.401	148.019	1.35656	5.01975e-20	2.16468e-19	RF680_RS01695	DUF302 domain-containing protein && PF03625:Domain of unknown function DUF302
RF680_RS15200	49.38	231.743	-2.22522	5.04002e-20	2.17202e-19	RF680_RS15200	alpha/beta hydrolase && PF07859:alpha/beta hydrolase fold
RF680_RS11075	399.717	153.81	1.37854	5.10307e-20	2.19776e-19	RF680_RS11075	thymidylate synthase && PF00303:Thymidylate synthase
RF680_RS10645	0	461.343	-10.8658	5.49537e-20	2.36365e-19	RF680_RS10645	hydrogenase expression protein HypE && PF14720:NiFe/NiFeSe hydrogenase small subunit C-terminal|PF01058:NADH ubiquinone oxidoreductase, 20 Kd subunit
RF680_RS09760	0	463.629	-10.8739	5.77644e-20	2.48293e-19	RF680_RS09760	LuxR C-terminal-related transcriptional regulator && PF13191:AAA ATPase domain|PF00196:Bacterial regulatory proteins, luxR family
RF680_RS14625	0	462.329	-10.8688	5.87407e-20	2.52326e-19	RF680_RS14625	STAS domain-containing protein && PF01740:STAS domain
RF680_RS00510	0	465.61	-10.88	5.89181e-20	2.52925e-19	RF680_RS00510	DIP1984 family protein && PF20935:Family of unknown function (DUF6847)
RF680_RS23440	938.32	466.805	1.00733	5.91153e-20	2.53608e-19	glpX	class II fructose-bisphosphatase && PF03320:Bacterial fructose-1,6-bisphosphatase, glpX-encoded
RF680_RS14095	0	463.352	-10.8731	6.02624e-20	2.58362e-19	RF680_RS14095	sodium bicarbonate transporter family protein && PF00955:HCO3- transporter family
RF680_RS07905	88.9409	307.382	-1.78782	6.48197e-20	2.77542e-19	RF680_RS07905	SDR family oxidoreductase && PF00106:short chain dehydrogenase
RF680_RS05105	19.2361	126.372	-2.71574	6.84113e-20	2.92732e-19	RF680_RS05105	acyl-CoA dehydrogenase family protein && PF02771:Acyl-CoA dehydrogenase, N-terminal domain|PF00441:Acyl-CoA dehydrogenase, C-terminal domain
RF680_RS13685	313.756	99.5823	1.65496	6.86747e-20	2.9367e-19	RF680_RS13685	DUF402 domain-containing protein && PF04167:Protein of unknown function (DUF402)
RF680_RS19575	0.452354	877.301	-10.8321	7.20872e-20	3.08064e-19	RF680_RS19575	PE family protein && PF00934:PE family
RF680_RS05135	0	444.956	-10.8143	8.02087e-20	3.42551e-19	RF680_RS05135	GAF and ANTAR domain-containing protein && PF03861:ANTAR domain|PF13185:GAF domain
RF680_RS18380	258.314	617.868	-1.2583	8.30913e-20	3.54633e-19	RF680_RS18380	serine/threonine-protein kinase PknD && PF00069:Protein kinase domain
RF680_RS16370	3.60863	122.693	-5.09595	9.20956e-20	3.92811e-19	RF680_RS16370	MBL fold metallo-hydrolase && PF00581:Rhodanese-like domain
RF680_RS14080	160.215	38.6741	2.0519	9.8079e-20	4.18063e-19	RF680_RS14080	NUDIX hydrolase && PF00293:NUDIX domain
RF680_RS23915	0	440.551	-10.8002	9.92123e-20	4.22623e-19	RF680_RS23915	hypothetical protein && -
RF680_RS01460	43.4403	185.293	-2.09425	1.00671e-19	4.28563e-19	RF680_RS01460	catalase family peroxidase && PF00199:Catalase
RF680_RS13680	0	435.249	-10.7821	1.01925e-19	4.3362e-19	RF680_RS13680	DNA polymerase ligase N-terminal domain-containing protein && PF13298:DNA polymerase Ligase (LigD)
RF680_RS18130	0	444.465	-10.812	1.09712e-19	4.6645e-19	RF680_RS18130	YncE family protein && PF08450:SMP-30/Gluconolactonase/LRE-like region
RF680_RS07605	890.528	361.717	1.29917	1.15664e-19	4.91443e-19	RF680_RS07605	WhiB family transcriptional regulator && -
RF680_RS03245	442.618	176.788	1.32284	1.15884e-19	4.92062e-19	RF680_RS03245	ESX secretion-associated protein EspG && PF14011:EspG family
RF680_RS24510	0	429.56	-10.7637	1.24083e-19	5.26205e-19	RF680_RS24510	hypothetical protein && -
RF680_RS27620	2.73548	146.192	-5.7632	1.25759e-19	5.32969e-19	RF680_RS27620	proton-conducting transporter transmembrane domain-containing protein && PF00361:Proton-conducting membrane transporter
RF680_RS22940	41.5095	176.483	-2.08511	1.29907e-19	5.50198e-19	RF680_RS22940	4a-hydroxytetrahydrobiopterin dehydratase && -
RF680_RS06900	136.544	358.633	-1.39249	1.40996e-19	5.96783e-19	RF680_RS06900	PPE family protein && PF00823:PPE family
RF680_RS14460	534.752	1182.8	-1.14544	1.42907e-19	6.04488e-19	RF680_RS14460	non-ribosomal peptide synthase/polyketide synthase && PF08242:Methyltransferase domain|PF00501:AMP-binding enzyme|PF00550:Phosphopantetheine attachment site|PF00668:Condensation domain|PF07993:Male sterility protein|PF13193:AMP-binding enzyme C-terminal domain
RF680_RS14090	66.3457	218.633	-1.7218	1.46634e-19	6.19859e-19	RF680_RS14090	O-methyltransferase && PF01596:O-methyltransferase
Novel00028	202.337	19.5535	3.37133	1.52555e-19	6.44476e-19	-	PF02770:Acyl-CoA dehydrogenase, middle domain
Novel00447	0	421.556	-10.7366	1.59483e-19	6.73318e-19	-	-
RF680_RS12060	13.8681	111.03	-3.00107	1.59769e-19	6.74096e-19	RF680_RS12060	purple acid phosphatase family protein && PF00149:Calcineurin-like phosphoesterase|PF16656:Purple acid Phosphatase, N-terminal domain
RF680_RS03055	293.872	764.764	-1.37899	1.69492e-19	7.14663e-19	RF680_RS03055	hypothetical protein && -
RF680_RS24400	5.38648	104.516	-4.28157	1.6977e-19	7.15382e-19	RF680_RS24400	cytochrome P450 && PF00067:Cytochrome P450
Novel00299	57.2948	244.417	-2.09156	1.78938e-19	7.53536e-19	-	PF06974:WS/DGAT C-terminal domain
RF680_RS08965	0	439.569	-10.7958	1.8046e-19	7.59466e-19	RF680_RS08965	YncE family protein && -
RF680_RS07185	676.964	1599.34	-1.23988	1.81778e-19	7.64526e-19	RF680_RS07185	FAD-dependent oxidoreductase && -
RF680_RS27145	160.777	36.2191	2.14291	1.9381e-19	8.141e-19	RF680_RS27145	nuclear transport factor 2 family protein && PF12680:SnoaL-like domain
Novel00082	53.3717	264.988	-2.31278	1.9528e-19	8.19754e-19	-	PF08007:JmjC domain
RF680_RS02710	0	417.564	-10.7218	1.99213e-19	8.35739e-19	RF680_RS02710	PPE family protein && PF00823:PPE family
RF680_RS00925	0	421.877	-10.7366	2.02285e-19	8.48088e-19	RF680_RS00925	LysR family transcriptional regulator && PF00126:Bacterial regulatory helix-turn-helix protein, lysR family|PF03466:LysR substrate binding domain
RF680_RS14205	108.696	296.525	-1.4472	2.14904e-19	9.00425e-19	RF680_RS14205	SDR family oxidoreductase && PF00106:short chain dehydrogenase
RF680_RS18830	0	436.362	-10.7856	2.17026e-19	9.08417e-19	RF680_RS18830	3-oxoacyl-[acyl-carrier-protein] synthase III C-terminal domain-containing protein && -
RF680_RS20855	203.342	41.3962	2.29755	2.17084e-19	9.08417e-19	RF680_RS20855	HpcH/HpaI aldolase/citrate lyase family protein && PF03328:HpcH/HpaI aldolase/citrate lyase family
RF680_RS02035	1640.4	3652.71	-1.15487	2.21753e-19	9.26784e-19	RF680_RS02035	S1C family serine protease && PF13365:Trypsin-like peptidase domain|PF13180:PDZ domain
Novel00023	2316.88	483.334	2.2606	2.22246e-19	9.28262e-19	-	PF01047:MarR family|PF17240:Family of unknown function (DUF5313)
RF680_RS03410	0	418.867	-10.7277	2.28064e-19	9.51961e-19	RF680_RS03410	LuxR C-terminal-related transcriptional regulator && PF00196:Bacterial regulatory proteins, luxR family
RF680_RS08810	206.633	65.8808	1.65098	2.2849e-19	9.53141e-19	RF680_RS08810	TetR family transcriptional regulator && PF17925:Tetracyclin repressor-like, C-terminal domain|PF00440:Bacterial regulatory proteins, tetR family
Novel00403	15.8149	124.895	-2.99027	2.28751e-19	9.53633e-19	-	-
RF680_RS23935	0	406.809	-10.6844	2.52661e-19	1.05265e-18	RF680_RS23935	tyrosine-type recombinase/integrase && PF00589:Phage integrase family
RF680_RS18390	2.16951	154.69	-6.1121	2.56056e-19	1.06612e-18	RF680_RS18390	serine/threonine-protein kinase && PF00069:Protein kinase domain
RF680_RS10565	212.664	58.7762	1.85644	2.56648e-19	1.06792e-18	RF680_RS10565	alkaline phosphatase family protein && PF01663:Type I phosphodiesterase / nucleotide pyrophosphatase
RF680_RS14885	242.079	727.066	-1.58641	2.65891e-19	1.10569e-18	RF680_RS14885	N-acyl-D-amino-acid deacylase family protein && PF07969:Amidohydrolase family
Novel00279	3.64019	113.485	-4.98351	2.77792e-19	1.15445e-18	-	-
RF680_RS15395	0	402.217	-10.6681	2.79151e-19	1.15937e-18	RF680_RS15395	GlsB/YeaQ/YmgE family stress response membrane protein && PF04226:Transglycosylase associated protein
RF680_RS21590	225.416	724.748	-1.68465	2.8139e-19	1.16794e-18	RF680_RS21590	RND family transporter && PF03176:MMPL family
RF680_RS25250	572.084	264.091	1.11427	3.35109e-19	1.38918e-18	RF680_RS25250	glutathione S-transferase family protein && PF13410:Glutathione S-transferase, C-terminal domain
RF680_RS09560	0	396.821	-10.6486	3.40194e-19	1.40937e-18	RF680_RS09560	phosphodiesterase && -
RF680_RS03210	31.6864	165.208	-2.38091	3.48979e-19	1.44487e-18	RF680_RS03210	PPE family protein && PF18878:PPE-PPW subfamily C-terminal region|PF00823:PPE family
RF680_RS10480	640.281	306.995	1.06092	3.59809e-19	1.48878e-18	RF680_RS10480	cytochrome c biogenesis protein DipZ && PF02683:Cytochrome C biogenesis protein transmembrane region|PF00578:AhpC/TSA family|PF17991:Thioredoxin like C-terminal domain
RF680_RS25360	132	362.69	-1.46012	3.88897e-19	1.60814e-18	RF680_RS25360	CaiB/BaiF CoA transferase family protein && PF02515:CoA-transferase family III
RF680_RS15350	1.77785	185.245	-6.69215	4.08946e-19	1.68999e-18	RF680_RS15350	PE family protein && PF00934:PE family|PF21526:PGRS repeats
RF680_RS02900	370.928	956.415	-1.36606	4.16618e-19	1.72062e-18	RF680_RS02900	glycosyltransferase family 4 protein && PF00534:Glycosyl transferases group 1|PF13579:Glycosyl transferase 4-like domain
RF680_RS06285	0	393.775	-10.6386	4.45487e-19	1.83871e-18	RF680_RS06285	FAD/NAD(P)-binding protein && PF13454:FAD-NAD(P)-binding
RF680_RS27310	218.519	67.1534	1.7031	4.67342e-19	1.92771e-18	ipdC	(3aS%2C4S%2C5R%2C7aS)-5-hydroxy-7a-methyl-1-oxo-octahydro-1H-indene-4-carboxyl-CoA dehydrogenase && PF03060:Nitronate monooxygenase
RF680_RS17025	342.09	101.443	1.75132	4.74388e-19	1.95556e-18	RF680_RS17025	hypothetical protein && -
RF680_RS00790	0	383.357	-10.599	4.79748e-19	1.97643e-18	dpgD	enoyl-CoA-hydratase DpgD && PF00378:Enoyl-CoA hydratase/isomerase
RF680_RS22705	125.703	383.63	-1.6092	4.96667e-19	2.04486e-18	RF680_RS22705	GTPase domain-containing protein && -
RF680_RS21870	7.5929	98.82	-3.69877	5.09953e-19	2.09827e-18	RF680_RS21870	methylated-DNA--[protein]-cysteine S-methyltransferase && PF01035:6-O-methylguanine DNA methyltransferase, DNA binding domain|PF02870:6-O-methylguanine DNA methyltransferase, ribonuclease-like domain
RF680_RS01435	607.954	286.169	1.08664	5.12139e-19	2.10595e-18	RF680_RS01435	N-acyl-D-amino-acid deacylase family protein && PF07969:Amidohydrolase family
RF680_RS15245	320.751	705.06	-1.13582	5.14695e-19	2.11515e-18	RF680_RS15245	acetolactate synthase && PF02775:Thiamine pyrophosphate enzyme, C-terminal TPP binding domain|PF02776:Thiamine pyrophosphate enzyme, N-terminal TPP binding domain|PF00205:Thiamine pyrophosphate enzyme, central domain
Novel00163	229.123	36.6061	2.645	5.19477e-19	2.13217e-18	-	-
RF680_RS10180	192.718	465.609	-1.27208	5.55029e-19	2.27668e-18	mutM	DNA-formamidopyrimidine glycosylase && PF06831:Formamidopyrimidine-DNA glycosylase H2TH domain|PF01149:Formamidopyrimidine-DNA glycosylase N-terminal domain
RF680_RS05620	821.907	373.738	1.13616	5.71135e-19	2.3413e-18	rpmC	50S ribosomal protein L29 && -
RF680_RS20750	325.239	817.099	-1.32861	6.63961e-19	2.71847e-18	RF680_RS20750	hypothetical protein && -
RF680_RS27195	0	366.689	-10.5348	6.98734e-19	2.85908e-18	RF680_RS27195	hypothetical protein && -
RF680_RS15980	3.09267	117.363	-5.22838	7.12418e-19	2.91328e-18	RF680_RS15980	hypothetical protein && -
RF680_RS28315	1900.88	4693.44	-1.30402	7.31859e-19	2.99094e-18	RF680_RS28315	PadR family transcriptional regulator && PF03551:Transcriptional regulator PadR-like family
RF680_RS13650	99.374	322.947	-1.69775	7.36896e-19	3.00967e-18	RF680_RS13650	lysophospholipid acyltransferase family protein && PF03279:Bacterial lipid A biosynthesis acyltransferase
RF680_RS25855	0	365.449	-10.5298	7.38594e-19	3.01475e-18	RF680_RS25855	helix-turn-helix transcriptional regulator && PF00196:Bacterial regulatory proteins, luxR family
RF680_RS05835	776.092	378.893	1.03489	7.39252e-19	3.01558e-18	RF680_RS05835	class I SAM-dependent methyltransferase && PF04072:Leucine carboxyl methyltransferase
RF680_RS10380	295.661	71.1637	2.05766	7.49001e-19	3.05348e-18	RF680_RS10380	tyrosine recombinase XerC && PF00589:Phage integrase family|PF02899:Phage integrase, N-terminal SAM-like domain
RF680_RS19550	544.663	259.861	1.06726	7.54581e-19	3.07307e-18	RF680_RS19550	PPE family protein && PF01469:Pentapeptide repeats (8 copies)|PF00823:PPE family
Novel00607	194.628	636.574	-1.70904	7.54733e-19	3.07307e-18	-	-
RF680_RS07360	0	367.906	-10.5393	7.66514e-19	3.11913e-18	RF680_RS07360	PecA family PE domain-processing aspartic protease && PF20729:PE-PGRS C-terminal aspartyl peptidase-like domain|PF00934:PE family|PF21526:PGRS repeats
RF680_RS28390	121.795	343.596	-1.49589	7.75281e-19	3.15287e-18	RF680_RS28390	hypothetical protein && -
sRNA00011	696.241	38.2461	4.18466	7.81932e-19	3.17798e-18	-	-
RF680_RS25650	27.1546	146.065	-2.42239	7.99597e-19	3.24778e-18	RF680_RS25650	ferredoxin && -
RF680_RS12840	13860.6	6386.96	1.11787	8.35541e-19	3.3917e-18	RF680_RS12840	helix-turn-helix transcriptional regulator && -
RF680_RS18535	0	360.455	-10.5106	8.62882e-19	3.50055e-18	RF680_RS18535	RecQ family ATP-dependent DNA helicase && PF13307:Helicase C-terminal domain|PF00271:Helicase conserved C-terminal domain|PF00929:Exonuclease|PF00270:DEAD/DEAH box helicase
RF680_RS23335	0	362.332	-10.5174	8.95358e-19	3.63008e-18	RF680_RS23335	OsmC family protein && PF02566:OsmC-like protein
RF680_RS08345	0	368.228	-10.5404	9.17956e-19	3.71943e-18	RF680_RS08345	phytoene desaturase family protein && PF13450:NAD(P)-binding Rossmann-like domain
RF680_RS29665	289.139	98.285	1.55381	9.18721e-19	3.72026e-18	eccE	type VII secretion protein EccE && PF11203:Putative type VII ESX secretion system translocon, EccE
RF680_RS18410	56.546	209.346	-1.89077	9.43835e-19	3.81963e-18	RF680_RS18410	PE family protein && PF00934:PE family
RF680_RS07715	0	356.243	-10.4933	9.57128e-19	3.87106e-18	RF680_RS07715	phytoene desaturase family protein && PF01593:Flavin containing amine oxidoreductase
RF680_RS04300	449.546	196.644	1.19342	9.59695e-19	3.87909e-18	RF680_RS04300	NAD(P)/FAD-dependent oxidoreductase && PF01593:Flavin containing amine oxidoreductase
Novel00105	14.3097	111.9	-2.96578	1.00341e-18	4.05332e-18	-	-
RF680_RS24580	150.66	39.3365	1.93802	1.00871e-18	4.07224e-18	RF680_RS24580	GNAT family N-acetyltransferase && PF13302:Acetyltransferase (GNAT) domain
RF680_RS04855	1143.01	511.606	1.1602	1.02633e-18	4.14086e-18	fadD8	fatty-acid--CoA ligase FadD8 && PF13193:AMP-binding enzyme C-terminal domain|PF00501:AMP-binding enzyme
RF680_RS04050	438.295	166.803	1.39339	1.02984e-18	4.1525e-18	RF680_RS04050	hypothetical protein && -
RF680_RS02715	653.081	273.298	1.25645	1.03382e-18	4.16602e-18	RF680_RS02715	sodium:proton exchanger && PF01699:Sodium/calcium exchanger protein
RF680_RS20090	0	357.236	-10.4979	1.0398e-18	4.18757e-18	RF680_RS20090	GNAT family N-acetyltransferase && PF13523:Acetyltransferase (GNAT) domain
RF680_RS07860	220.225	694.401	-1.65605	1.08044e-18	4.34861e-18	RF680_RS07860	MFS transporter && PF00083:Sugar (and other) transporter
RF680_RS24840	0	350.791	-10.471	1.13918e-18	4.58227e-18	RF680_RS24840	PadR family transcriptional regulator && PF03551:Transcriptional regulator PadR-like family
RF680_RS11350	8.99511	108.463	-3.59703	1.21285e-18	4.87562e-18	RF680_RS11350	DUF4352 domain-containing protein && PF11611:Domain of unknown function (DUF4352)
RF680_RS08165	0	349.533	-10.4656	1.22885e-18	4.93607e-18	RF680_RS08165	oxidoreductase && PF00248:Aldo/keto reductase family
RF680_RS21050	266.696	54.253	2.29569	1.22937e-18	4.93607e-18	RF680_RS21050	ABC transporter permease && PF00528:Binding-protein-dependent transport system inner membrane component
RF680_RS26730	71.2668	252.232	-1.8231	1.23532e-18	4.95695e-18	RF680_RS26730	alpha/beta fold hydrolase && PF00561:alpha/beta hydrolase fold
RF680_RS08585	0	350.883	-10.4709	1.2579e-18	5.0445e-18	RF680_RS08585	TIGR03854 family LLM class F420-dependent oxidoreductase && PF00296:Luciferase-like monooxygenase
RF680_RS29395	77.027	363.909	-2.24004	1.26452e-18	5.06801e-18	RF680_RS29395	GGDEF domain-containing protein && PF00990:Diguanylate cyclase, GGDEF domain
Novel00475	0	350.091	-10.4676	1.27768e-18	5.11764e-18	-	PF01656:CobQ/CobB/MinD/ParA nucleotide binding domain
RF680_RS00575	8.05302	98.1564	-3.60667	1.28434e-18	5.14123e-18	RF680_RS00575	thiolase family protein && PF00108:Thiolase, N-terminal domain
RF680_RS23865	0	349.404	-10.4648	1.30495e-18	5.22061e-18	RF680_RS23865	McrB family protein && PF01878:EVE domain|PF07728:AAA domain (dynein-related subfamily)
RF680_RS08815	1325.59	575.685	1.20407	1.30727e-18	5.2267e-18	RF680_RS08815	nitroreductase family deazaflavin-dependent oxidoreductase && PF04075:F420H(2)-dependent quinone reductase
RF680_RS08955	0.867804	477.774	-9.05949	1.40719e-18	5.62284e-18	RF680_RS08955	type 2 lanthipeptide synthetase LanM family protein && PF05147:Lanthionine synthetase C-like protein|PF13575:Domain of unknown function (DUF4135)
RF680_RS19545	0	348.119	-10.4594	1.42642e-18	5.69623e-18	RF680_RS19545	excinuclease ABC subunit UvrA && PF17755:UvrA DNA-binding domain
RF680_RS08570	0	349.125	-10.4647	1.49998e-18	5.9864e-18	RF680_RS08570	hypothetical protein && -
RF680_RS28575	563.677	1487.02	-1.39929	1.51001e-18	6.02279e-18	RF680_RS28575	cutinase family protein && PF01083:Cutinase
RF680_RS22455	0	354.835	-10.4868	1.52196e-18	6.06681e-18	RF680_RS22455	hypothetical protein && -
RF680_RS06670	31.0434	166.716	-2.42923	1.53186e-18	6.10263e-18	RF680_RS06670	sugar porter family MFS transporter && PF00083:Sugar (and other) transporter
RF680_RS20540	556.996	242.509	1.19887	1.55606e-18	6.19532e-18	folC	bifunctional tetrahydrofolate synthase/dihydrofolate synthase && PF08245:Mur ligase middle domain|PF02875:Mur ligase family, glutamate ligase domain
RF680_RS24735	0	341.334	-10.4313	1.59735e-18	6.35592e-18	RF680_RS24735	PE family protein && PF00934:PE family
RF680_RS26565	0	349.848	-10.4665	1.65252e-18	6.57151e-18	RF680_RS26565	MarR family winged helix-turn-helix transcriptional regulator && -
RF680_RS01635	164.77	36.9847	2.15019	1.67381e-18	6.65217e-18	RF680_RS01635	LLM class flavin-dependent oxidoreductase && PF00296:Luciferase-like monooxygenase
Novel00440	0	344.017	-10.4434	1.70503e-18	6.77221e-18	-	PF00196:Bacterial regulatory proteins, luxR family
RF680_RS08350	10.2939	98.7235	-3.26039	1.82411e-18	7.23219e-18	RF680_RS08350	PE domain-containing protein && PF00934:PE family|PF07859:alpha/beta hydrolase fold
RF680_RS02930	160.427	401.112	-1.32239	1.85025e-18	7.33144e-18	RF680_RS02930	PP2C family protein-serine/threonine phosphatase && PF13672:Protein phosphatase 2C
Novel00176	0	338.541	-10.4194	1.85883e-18	7.36106e-18	-	-
RF680_RS25705	124.234	436.039	-1.80966	1.95039e-18	7.71029e-18	RF680_RS25705	metal-dependent hydrolase family protein && PF01979:Amidohydrolase family
Novel00175	0	344.398	-10.4437	1.9505e-18	7.71029e-18	-	PF00400:WD domain, G-beta repeat
RF680_RS11170	359.595	141.638	1.34348	1.95916e-18	7.7399e-18	RF680_RS11170	PE family protein && PF00934:PE family
RF680_RS06575	0	336.077	-10.4095	2.01834e-18	7.96894e-18	RF680_RS06575	vWA domain-containing protein && -
RF680_RS23340	286.356	754.403	-1.39784	2.07229e-18	8.17713e-18	RF680_RS23340	hypothetical protein && -
RF680_RS16640	0	336.286	-10.4096	2.19701e-18	8.66408e-18	RF680_RS16640	type II toxin-antitoxin system PemK/MazF family toxin && PF02452:PemK-like, MazF-like toxin of type II toxin-antitoxin system
Novel00196	113.743	347.798	-1.61281	2.25359e-18	8.88194e-18	-	PF02634:FdhD/NarQ family
RF680_RS06335	449.022	182.962	1.29668	2.26669e-18	8.92829e-18	guaA	glutamine-hydrolyzing GMP synthase && PF00117:Glutamine amidotransferase class-I|PF00958:GMP synthase C terminal domain
Novel00361	0	337.685	-10.4154	2.27762e-18	8.96602e-18	-	PF00011:Hsp20/alpha crystallin family
RF680_RS02445	127.928	13.907	3.21274	2.28828e-18	9.00265e-18	RF680_RS02445	HpcH/HpaI aldolase family protein && PF03328:HpcH/HpaI aldolase/citrate lyase family
RF680_RS00775	0	327.699	-10.3728	2.45623e-18	9.65768e-18	RF680_RS00775	sulfotransferase family protein && -
RF680_RS16250	211.63	41.5071	2.34708	2.50969e-18	9.86204e-18	RF680_RS16250	RND family transporter && PF03176:MMPL family
RF680_RS11560	0	344.878	-10.4456	2.53247e-18	9.94566e-18	RF680_RS11560	PE family protein && PF00934:PE family
RF680_RS06195	0	327.752	-10.3732	2.55246e-18	1.00182e-17	RF680_RS06195	hydrogenase && -
RF680_RS06995	342.106	123.287	1.47167	2.6657e-18	1.04565e-17	RF680_RS06995	acyl-CoA carboxylase subunit epsilon && -
Novel00298	229.843	603.842	-1.39346	2.69528e-18	1.05663e-17	-	PF00501:AMP-binding enzyme
RF680_RS00230	314.903	122.226	1.36412	3.20039e-18	1.25243e-17	RF680_RS00230	MFS transporter && PF07690:Major Facilitator Superfamily
RF680_RS19590	0	321.071	-10.3433	3.23185e-18	1.264e-17	RF680_RS19590	molybdopterin oxidoreductase family protein && PF00384:Molybdopterin oxidoreductase|PF01568:Molydopterin dinucleotide binding domain
RF680_RS14235	0	324.763	-10.3605	3.24235e-18	1.26736e-17	RF680_RS14235	enoyl-CoA hydratase/isomerase family protein && PF00378:Enoyl-CoA hydratase/isomerase
RF680_RS08980	0	334.247	-10.4005	3.59839e-18	1.40487e-17	RF680_RS08980	hypothetical protein && -
Novel00489	80.0963	295.314	-1.88187	3.65198e-18	1.42496e-17	-	PF00934:PE family
Novel00106	28.2487	187.773	-2.73355	3.81015e-18	1.4858e-17	-	-
Novel00315	42.0434	169.105	-2.00772	3.84404e-18	1.49814e-17	-	-
RF680_RS24255	3.5795	103.511	-4.85261	3.89772e-18	1.51817e-17	RF680_RS24255	glycosyltransferase family 4 protein && PF13439:Glycosyltransferase Family 4
RF680_RS28710	151.938	37.4998	2.02117	3.92662e-18	1.52853e-17	RF680_RS28710	NAD(P)H-dependent amine dehydrogenase family protein && PF19328:2,4-diaminopentanoate dehydrogenase C-terminal domain
RF680_RS18430	0	322.794	-10.3502	4.24029e-18	1.64966e-17	RF680_RS18430	DUF3060 domain-containing protein && PF11259:Protein of unknown function (DUF3060)
RF680_RS16330	87.4714	292.203	-1.74113	4.26366e-18	1.65779e-17	RF680_RS16330	hypothetical protein && -
RF680_RS16625	0	313.486	-10.3084	4.35327e-18	1.69164e-17	RF680_RS16625	MarR family winged helix-turn-helix transcriptional regulator && PF01047:MarR family
RF680_RS12630	0	311.128	-10.298	4.50981e-18	1.75144e-17	RF680_RS12630	hypothetical protein && -
RF680_RS10000	311.526	678.191	-1.12185	4.53788e-18	1.76069e-17	RF680_RS10000	DAK2 domain-containing protein && PF13684:Fatty acid kinase subunit A-like, C-terminal|PF02734:DAK2 domain|PF21645:Fatty acid kinase subunit A-like, middle domain
sRNA00033	5.85195	93.664	-4.0063	4.53892e-18	1.76069e-17	-	-
RF680_RS00885	224.587	65.9331	1.76461	4.80034e-18	1.86101e-17	RF680_RS00885	mycothiol-dependent nitroreductase Rv2466c family protein && -
RF680_RS06300	0	316.877	-10.3252	4.83488e-18	1.8733e-17	RF680_RS06300	DegT/DnrJ/EryC1/StrS family aminotransferase && PF01041:DegT/DnrJ/EryC1/StrS aminotransferase family
RF680_RS17920	0	307.568	-10.2815	4.9399e-18	1.91288e-17	RF680_RS17920	alpha/beta hydrolase && PF12146:Serine aminopeptidase, S33
Novel00164	16.5055	126.808	-2.93699	5.08659e-18	1.96853e-17	-	PF06724:Domain of Unknown Function (DUF1206)
Novel00257	0	313.419	-10.308	5.17348e-18	2.001e-17	-	PF00934:PE family
Novel00601	6.20136	102.865	-4.04063	5.34731e-18	2.06702e-17	-	PF00823:PPE family
RF680_RS08490	0	308.088	-10.2831	5.61022e-18	2.16739e-17	RF680_RS08490	diguanylate cyclase && PF00990:Diguanylate cyclase, GGDEF domain|PF00360:Phytochrome region|PF08446:PAS fold
RF680_RS05025	153.813	481.782	-1.64732	5.61975e-18	2.16981e-17	RF680_RS05025	hypothetical protein && -
Novel00520	143.341	32.7943	2.12884	5.94789e-18	2.29384e-17	-	PF03453:MoeA N-terminal region (domain I and II)
RF680_RS18655	251.599	86.1654	1.54763	6.23843e-18	2.40449e-17	RF680_RS18655	cytochrome P450 && PF00067:Cytochrome P450
RF680_RS18540	0	300.877	-10.2498	6.36763e-18	2.45287e-17	RF680_RS18540	DEAD/DEAH box helicase && PF00176:SNF2-related domain|PF00271:Helicase conserved C-terminal domain
RF680_RS07900	0	301.339	-10.2518	6.43692e-18	2.47812e-17	hpnE	hydroxysqualene dehydroxylase HpnE && PF01593:Flavin containing amine oxidoreductase
RF680_RS17925	0	313.236	-10.3068	6.50119e-18	2.50141e-17	RF680_RS17925	hypothetical protein && -
RF680_RS26430	5.33356	97.6572	-4.18454	6.55571e-18	2.52093e-17	RF680_RS26430	haloacid dehalogenase type II && PF00702:haloacid dehalogenase-like hydrolase
RF680_RS25135	0	300.118	-10.2459	6.58827e-18	2.53198e-17	RF680_RS25135	helix-turn-helix transcriptional regulator && PF00196:Bacterial regulatory proteins, luxR family|PF13191:AAA ATPase domain
RF680_RS06640	0	303.841	-10.2645	6.60657e-18	2.53755e-17	RF680_RS06640	DUF4352 domain-containing protein && PF11611:Domain of unknown function (DUF4352)|PF10708:Protein of unknown function (DUF2510)
RF680_RS25715	47.5649	215.644	-2.18083	6.92884e-18	2.65939e-17	RF680_RS25715	acyl-CoA dehydrogenase family protein && PF00441:Acyl-CoA dehydrogenase, C-terminal domain|PF02770:Acyl-CoA dehydrogenase, middle domain
RF680_RS27525	130.385	20.4296	2.67853	6.93178e-18	2.65939e-17	RF680_RS27525	metal ABC transporter permease && PF00950:ABC 3 transport family
RF680_RS04790	427.284	152.231	1.48596	7.01489e-18	2.68972e-17	RF680_RS04790	TIGR04282 family arsenosugar biosynthesis glycosyltransferase && PF09837:Uncharacterized protein conserved in bacteria (DUF2064)
RF680_RS11845	188.872	57.929	1.70445	7.05954e-18	2.70527e-17	pgsA	phosphatidylinositol phosphate synthase && PF01066:CDP-alcohol phosphatidyltransferase
Novel00575	2636.6	832.194	1.66369	8.0726e-18	3.0917e-17	-	PF08028:Acyl-CoA dehydrogenase, C-terminal domain|PF00561:alpha/beta hydrolase fold|PF00903:Glyoxalase/Bleomycin resistance protein/Dioxygenase superfamily
Novel00053	174.419	41.7521	2.06178	8.15905e-18	3.12301e-17	-	PF00171:Aldehyde dehydrogenase family
Novel00360	139.685	24.3233	2.51321	8.25932e-18	3.15957e-17	-	-
RF680_RS24790	0	301.492	-10.2535	8.37023e-18	3.20015e-17	RF680_RS24790	PE family protein && PF00934:PE family
RF680_RS26700	0	312.041	-10.3032	8.41598e-18	3.2158e-17	RF680_RS26700	acyltransferase && PF02458:Transferase family
RF680_RS13300	0	299.304	-10.2413	8.50977e-18	3.24976e-17	fadD11	fatty acid--CoA ligase FadD11 && PF00501:AMP-binding enzyme
RF680_RS03475	0	317.478	-10.3262	8.65349e-18	3.30275e-17	RF680_RS03475	M15 family metallopeptidase && PF01427:D-ala-D-ala dipeptidase
RF680_RS05910	353.745	137.995	1.3582	8.94554e-18	3.41225e-17	rfbC	dTDP-4-dehydrorhamnose 3%2C5-epimerase && PF00908:dTDP-4-dehydrorhamnose 3,5-epimerase
Novel00603	256.062	42.4684	2.58954	9.05817e-18	3.45323e-17	-	PF10017:Histidine-specific methyltransferase, SAM-dependent
RF680_RS03460	27.7657	152.864	-2.46001	9.09856e-18	3.46465e-17	mtnA	S-methyl-5-thioribose-1-phosphate isomerase && PF01008:Initiation factor 2 subunit family
Novel00566	256.612	60.2543	2.08795	9.24547e-18	3.51858e-17	-	-
RF680_RS23795	0	293.754	-10.2145	9.80046e-18	3.72686e-17	RF680_RS23795	hypothetical protein && -
Novel00314	0	293.235	-10.2131	9.80398e-18	3.72686e-17	-	PF19826:Family of unknown function (DUF6307)
RF680_RS24460	0	291.073	-10.2025	1.001e-17	3.80299e-17	drmD	DISARM system SNF2-like helicase DrmD && PF00176:SNF2-related domain|PF00271:Helicase conserved C-terminal domain
Novel00544	216.696	49.8618	2.11776	1.01129e-17	3.83989e-17	-	PF03446:NAD binding domain of 6-phosphogluconate dehydrogenase|PF02627:Carboxymuconolactone decarboxylase family
RF680_RS11200	1708.21	853.803	1.00114	1.02067e-17	3.8733e-17	recX	recombination regulator RecX && PF02631:RecX family
RF680_RS16515	10.2623	99.5227	-3.27474	1.03116e-17	3.91086e-17	RF680_RS16515	diguanylate cyclase domain-containing protein && PF00990:Diguanylate cyclase, GGDEF domain
Novel00104	0	287.464	-10.1835	1.11045e-17	4.20438e-17	-	-
Novel00581	283.922	46.4017	2.60972	1.26966e-17	4.80444e-17	-	PF02261:Aspartate decarboxylase|PF03309:Type III pantothenate kinase
RF680_RS14405	149.009	459.938	-1.62494	1.27111e-17	4.80719e-17	RF680_RS14405	ParA family protein && PF01656:CobQ/CobB/MinD/ParA nucleotide binding domain
RF680_RS08090	19.1623	133.284	-2.79365	1.32042e-17	4.99083e-17	RF680_RS08090	PE family protein && PF00934:PE family|PF21526:PGRS repeats
RF680_RS01790	32.993	159.212	-2.266	1.37888e-17	5.20884e-17	scoE	(3R)-3-[(carboxymethyl)amino]fatty acid oxygenase/decarboxylase && PF02668:Taurine catabolism dioxygenase TauD, TfdA family
RF680_RS28815	252.275	650.245	-1.36568	1.38007e-17	5.21039e-17	RF680_RS28815	hemerythrin domain-containing protein && PF01814:Hemerythrin HHE cation binding domain
RF680_RS19585	31.1656	163.313	-2.38465	1.38748e-17	5.23536e-17	asnB	asparagine synthase (glutamine-hydrolyzing) && PF13537:Glutamine amidotransferase domain|PF00733:Asparagine synthase
Novel00439	0	279.753	-10.1443	1.44984e-17	5.46756e-17	-	-
RF680_RS00160	0	281.438	-10.1527	1.47379e-17	5.55475e-17	RF680_RS00160	helix-turn-helix domain-containing protein && PF01381:Helix-turn-helix
RF680_RS05040	1.80164	148.325	-6.37194	1.49107e-17	5.61667e-17	RF680_RS05040	SDR family NAD(P)-dependent oxidoreductase && PF13561:Enoyl-(Acyl carrier protein) reductase
RF680_RS13325	0.915388	409.539	-8.83606	1.52962e-17	5.7586e-17	RF680_RS13325	DUF4190 domain-containing protein && -
RF680_RS08010	411.53	181.353	1.1832	1.63967e-17	6.16594e-17	RF680_RS08010	NADH-quinone oxidoreductase subunit M && PF00361:Proton-conducting membrane transporter
RF680_RS10270	173.461	19.812	3.12481	1.68978e-17	6.35077e-17	mmaA2	cyclopropane mycolic acid synthase MmaA2 && PF02353:Mycolic acid cyclopropane synthetase
RF680_RS10255	64.245	222.388	-1.78872	1.70036e-17	6.38693e-17	RF680_RS10255	serine/threonine protein kinase && PF00069:Protein kinase domain
RF680_RS19350	0	273.896	-10.1139	1.79736e-17	6.74746e-17	RF680_RS19350	DUF1707 SHOCT-like domain-containing protein && PF08044:Domain of unknown function (DUF1707)
RF680_RS17525	631.701	315.12	1.00402	1.83552e-17	6.88682e-17	pgeF	peptidoglycan editing factor PgeF && PF02578:Multi-copper polyphenol oxidoreductase laccase
RF680_RS19725	27.8944	149.729	-2.42791	1.85459e-17	6.95446e-17	ddaH	dimethylargininase && -
Novel00177	0	282.83	-10.1594	1.88852e-17	7.07767e-17	-	-
RF680_RS23790	1089.55	3054.11	-1.48684	1.89084e-17	7.08239e-17	RF680_RS23790	hypothetical protein && -
Novel00114	9.85758	94.6348	-3.26371	1.92449e-17	7.20438e-17	-	-
RF680_RS00420	0	269.89	-10.093	2.08283e-17	7.79272e-17	RF680_RS00420	LuxR family transcriptional regulator && PF00196:Bacterial regulatory proteins, luxR family
Novel00340	44.6276	196.717	-2.14442	2.0872e-17	7.80467e-17	-	-
RF680_RS20280	303.73	708.966	-1.2224	2.37405e-17	8.85784e-17	RF680_RS20280	PE family protein && PF00934:PE family|PF21526:PGRS repeats
RF680_RS08555	0	266.838	-10.0767	2.37418e-17	8.85784e-17	RF680_RS08555	putative toxin && PF15649:Restriction endonuclease fold toxin 7
RF680_RS08610	2.24332	121.328	-5.76013	2.37556e-17	8.85801e-17	RF680_RS08610	PE family protein && PF00934:PE family
Novel00080	942.993	300.421	1.65051	2.4178e-17	9.01044e-17	-	PF00106:short chain dehydrogenase
RF680_RS15765	0	267.914	-10.0824	2.43898e-17	9.08427e-17	RF680_RS15765	ribbon-helix-helix protein%2C CopG family && -
Novel00178	0	270.002	-10.0926	2.50389e-17	9.32083e-17	-	PF00400:WD domain, G-beta repeat
Novel00570	100.115	10.6001	3.22953	2.61293e-17	9.72126e-17	-	PF00067:Cytochrome P450
RF680_RS24455	0	268.153	-10.0843	2.79062e-17	1.03765e-16	RF680_RS24455	Eco57I restriction-modification methylase domain-containing protein && -
RF680_RS05710	1009.91	486.946	1.05334	2.81554e-17	1.04634e-16	rpsH	30S ribosomal protein S8 && PF00410:Ribosomal protein S8
RF680_RS12135	10.2517	98.5972	-3.25976	2.97859e-17	1.10631e-16	RF680_RS12135	aromatic acid exporter family protein && PF13515:Fusaric acid resistance protein-like
RF680_RS28110	534.18	1496.95	-1.48643	3.1356e-17	1.16332e-16	RF680_RS28110	hypothetical protein && -
RF680_RS00800	0	275.085	-10.1195	3.13971e-17	1.1642e-16	dpgB	enoyl-CoA-hydratase DpgB && -
RF680_RS26690	0.433902	506.882	-10.0408	3.16305e-17	1.1722e-16	RF680_RS26690	ABC transporter ATP-binding protein && PF00005:ABC transporter
RF680_RS06325	0.891596	383.28	-8.74082	3.17213e-17	1.17491e-16	RF680_RS06325	TetR/AcrR family transcriptional regulator && PF00440:Bacterial regulatory proteins, tetR family
RF680_RS23810	13.0216	102.171	-2.97559	3.20108e-17	1.18497e-16	RF680_RS23810	hypothetical protein && -
RF680_RS15905	227.661	65.9418	1.79163	3.29049e-17	1.21739e-16	RF680_RS15905	lysophospholipid acyltransferase family protein && PF01553:Acyltransferase
RF680_RS20815	0	264.526	-10.0648	3.36299e-17	1.24352e-16	RF680_RS20815	PPE family protein && PF00823:PPE family
RF680_RS21375	0	258.174	-10.0288	3.40393e-17	1.25796e-16	RF680_RS21375	hypothetical protein && -
RF680_RS13200	82.672	239.321	-1.53237	3.4815e-17	1.28591e-16	RF680_RS13200	asparaginase && PF17763:Glutaminase/Asparaginase C-terminal domain|PF00710:Asparaginase, N-terminal
RF680_RS11760	29.5431	130.17	-2.13881	3.62761e-17	1.33913e-16	RF680_RS11760	lyase family protein && PF00206:Lyase
RF680_RS17910	0	258.243	-10.0297	3.6817e-17	1.35834e-16	RF680_RS17910	ATP-binding protein && -
RF680_RS28115	134.738	415.473	-1.624	3.70242e-17	1.36523e-16	RF680_RS28115	endonuclease/exonuclease/phosphatase family protein && PF03372:Endonuclease/Exonuclease/phosphatase family
RF680_RS00730	205.484	52.229	1.97986	3.86509e-17	1.42442e-16	RF680_RS00730	hypothetical protein && -
RF680_RS00210	0	255.093	-10.0116	3.89495e-17	1.43463e-16	eccCa	type VII secretion protein EccCa && PF01580:FtsK/SpoIIIE family
RF680_RS00250	41.4882	158.955	-1.93475	3.98971e-17	1.46872e-16	RF680_RS00250	hypothetical protein && -
RF680_RS09310	115.099	295.016	-1.35781	4.14509e-17	1.52507e-16	RF680_RS09310	YncE family protein && -
RF680_RS29555	0	259.48	-10.0371	4.5979e-17	1.69073e-16	sigI	RNA polymerase sigma factor SigI && PF08281:Sigma-70, region 4|PF04542:Sigma-70 region 2
RF680_RS13665	0	251.576	-9.99114	4.61063e-17	1.69447e-16	RF680_RS13665	DUF2889 domain-containing protein && PF11136:Protein of unknown function (DUF2889)
RF680_RS24450	0	250.497	-9.985	4.66491e-17	1.71348e-16	drmA	DISARM system helicase DrmA && -
RF680_RS24590	1034.38	444.184	1.22068	4.81028e-17	1.76589e-16	RF680_RS24590	UTP--glucose-1-phosphate uridylyltransferase && PF00483:Nucleotidyl transferase
RF680_RS20410	590.706	264.293	1.16153	4.92947e-17	1.80865e-16	octT	diglucosylglycerate octanoyltransferase && -
RF680_RS24905	359.395	124.384	1.52964	4.96196e-17	1.81957e-16	RF680_RS24905	SDR family oxidoreductase && PF13561:Enoyl-(Acyl carrier protein) reductase
RF680_RS06555	3.13492	100.42	-5.00067	4.9929e-17	1.8299e-16	RF680_RS06555	hypothetical protein && -
RF680_RS02570	785.829	389.319	1.01373	5.20446e-17	1.90639e-16	RF680_RS02570	sigma-70 family RNA polymerase sigma factor && PF08281:Sigma-70, region 4|PF04542:Sigma-70 region 2
RF680_RS24495	0	247.708	-9.96891	5.25426e-17	1.92357e-16	RF680_RS24495	recombinase family protein && PF02796:Helix-turn-helix domain of resolvase|PF00239:Resolvase, N terminal domain
RF680_RS02395	140.972	28.0425	2.32281	5.39555e-17	1.97421e-16	RF680_RS02395	acyl-CoA dehydrogenase family protein && PF02770:Acyl-CoA dehydrogenase, middle domain|PF02771:Acyl-CoA dehydrogenase, N-terminal domain
RF680_RS19455	0	257.013	-10.0217	5.65179e-17	2.06682e-16	RF680_RS19455	PE family protein && PF00934:PE family
Novel00168	626.29	1938.51	-1.63011	5.66628e-17	2.07098e-16	-	PF00069:Protein kinase domain
RF680_RS26880	333.993	135.261	1.3033	5.72532e-17	2.09026e-16	RF680_RS26880	mammalian cell entry protein && -
RF680_RS08830	7.64291	91.0952	-3.58134	5.76051e-17	2.10195e-16	RF680_RS08830	flavin-containing monooxygenase && PF00743:Flavin-binding monooxygenase-like
Novel00161	40.218	161.858	-2.00589	5.98735e-17	2.18352e-16	-	-
RF680_RS24845	0	243.903	-9.9467	6.10986e-17	2.22698e-16	RF680_RS24845	maleylpyruvate isomerase family mycothiol-dependent enzyme && -
RF680_RS14925	36.723	150.945	-2.03952	6.1902e-17	2.25503e-16	RF680_RS14925	acyl-CoA synthetase && PF00501:AMP-binding enzyme|PF13193:AMP-binding enzyme C-terminal domain
RF680_RS09505	245.918	560.443	-1.18769	6.21295e-17	2.26207e-16	RF680_RS09505	MarR family winged helix-turn-helix transcriptional regulator && PF12802:MarR family
RF680_RS12145	0	252.59	-9.99627	6.22315e-17	2.26454e-16	RF680_RS12145	SDR family oxidoreductase && PF13561:Enoyl-(Acyl carrier protein) reductase
RF680_RS20040	414.513	181.991	1.18687	6.23626e-17	2.26807e-16	RF680_RS20040	nuclear transport factor 2 family protein && -
RF680_RS22400	15.2309	113.446	-2.89689	6.34743e-17	2.30724e-16	RF680_RS22400	PE family protein && -
RF680_RS09135	0	260.606	-10.0415	6.41205e-17	2.32945e-16	RF680_RS09135	MCE family protein && PF11887:Cholesterol uptake porter CUP1 of Mce4, putative|PF02470:MlaD protein
Novel00083	191.711	26.5588	2.84627	6.56005e-17	2.38192e-16	-	-
RF680_RS08920	0	245.794	-9.95757	6.63876e-17	2.40918e-16	RF680_RS08920	DUF2252 domain-containing protein && PF10009:Uncharacterized protein conserved in bacteria (DUF2252)
RF680_RS19980	0	243.181	-9.94222	6.86718e-17	2.49071e-16	RF680_RS19980	RecQ family ATP-dependent DNA helicase && PF16124:RecQ zinc-binding|PF00271:Helicase conserved C-terminal domain|PF00270:DEAD/DEAH box helicase
Novel00494	138.65	32.5266	2.09158	7.06973e-17	2.56278e-16	-	PF08267:Cobalamin-independent synthase, N-terminal domain
Novel00295	0	243.217	-9.94244	7.13345e-17	2.58447e-16	-	PF09167:Domain of unknown function (DUF1942)
RF680_RS00930	0	249.98	-9.98249	7.17848e-17	2.59936e-16	RF680_RS00930	hypothetical protein && -
RF680_RS24155	176.215	407.892	-1.20988	7.32889e-17	2.65238e-16	RF680_RS24155	4-(cytidine 5'-diphospho)-2-C-methyl-D-erythritol kinase && PF00288:GHMP kinases N terminal domain|PF08544:GHMP kinases C terminal
Novel00145	3363.11	959.992	1.80862	7.37762e-17	2.668e-16	-	PF00175:Oxidoreductase NAD-binding domain|PF00111:2Fe-2S iron-sulfur cluster binding domain|PF12625:Arabinose-binding domain of AraC transcription regulator, N-term|PF12833:Helix-turn-helix domain|PF00487:Fatty acid desaturase
RF680_RS12875	0	247.048	-9.96563	7.38009e-17	2.668e-16	RF680_RS12875	DUF5666 domain-containing protein && -
RF680_RS08575	71.4095	255.618	-1.8407	7.42349e-17	2.68223e-16	RF680_RS08575	SRPBCC family protein && PF10604:Polyketide cyclase / dehydrase and lipid transport
RF680_RS12130	5.42048	98.6224	-4.1972	7.49965e-17	2.70827e-16	RF680_RS12130	serine/threonine-protein kinase && PF00069:Protein kinase domain
RF680_RS07565	1388.96	663.358	1.06646	7.51312e-17	2.71166e-16	RF680_RS07565	ATP-dependent helicase && PF12705:PD-(D/E)XK nuclease superfamily|PF13361:UvrD-like helicase C-terminal domain|PF00580:UvrD/REP helicase N-terminal domain
RF680_RS00345	413.455	150.552	1.45985	7.63864e-17	2.75547e-16	rpsR	30S ribosomal protein S18 && -
RF680_RS27520	107.947	25.6222	2.07368	7.70401e-17	2.77754e-16	RF680_RS27520	metal ABC transporter ATP-binding protein && PF00005:ABC transporter
Novel00100	0	244.571	-9.94981	7.84609e-17	2.82723e-16	-	PF10648:Immunoglobulin-like domain of bacterial spore germination
Novel00016	107.786	11.5369	3.22631	8.09768e-17	2.91631e-16	-	-
RF680_RS25125	0	238.701	-9.9162	8.28052e-17	2.98054e-16	RF680_RS25125	AAA family ATPase && PF00211:Adenylate and Guanylate cyclase catalytic domain|PF13191:AAA ATPase domain
RF680_RS10350	0	252.426	-9.99519	8.30155e-17	2.98649e-16	RF680_RS10350	hypothetical protein && -
RF680_RS08475	1681.25	4022.37	-1.2583	8.37793e-17	3.0114e-16	RF680_RS08475	serine/threonine-protein kinase && PF00069:Protein kinase domain
RF680_RS27750	4.89432	86.5242	-4.1351	8.37988e-17	3.0114e-16	RF680_RS27750	VOC family protein && PF00903:Glyoxalase/Bleomycin resistance protein/Dioxygenase superfamily
RF680_RS11565	0	237.044	-9.90516	8.78055e-17	3.15369e-16	RF680_RS11565	alpha/beta fold hydrolase && PF12697:Alpha/beta hydrolase family
RF680_RS27390	417.652	168.644	1.30928	9.05804e-17	3.25159e-16	RF680_RS27390	pyridoxal phosphate-dependent aminotransferase && PF00155:Aminotransferase class I and II
RF680_RS18610	327.864	129.086	1.34685	9.76157e-17	3.50036e-16	RF680_RS18610	acyl-CoA dehydrogenase family protein && PF08028:Acyl-CoA dehydrogenase, C-terminal domain
RF680_RS09225	145.737	42.1682	1.78823	9.94522e-17	3.56429e-16	RF680_RS09225	hypothetical protein && -
RF680_RS13805	0	239.268	-9.91946	1.06214e-16	3.80458e-16	RF680_RS13805	PE family protein && PF00934:PE family
RF680_RS17575	5.8097	84.7044	-3.86301	1.06568e-16	3.81519e-16	RF680_RS17575	PE family protein && PF00934:PE family|PF21526:PGRS repeats
Novel00363	0	239.341	-9.91995	1.18564e-16	4.23781e-16	-	-
RF680_RS00310	358.891	163.684	1.13281	1.19093e-16	4.25441e-16	RF680_RS00310	DUF1707 SHOCT-like domain-containing protein && PF08044:Domain of unknown function (DUF1707)
RF680_RS24945	0	234.262	-9.88955	1.19348e-16	4.25958e-16	RF680_RS24945	Rieske 2Fe-2S domain-containing protein && PF19298:3-Ketosteroid 9alpha-hydroxylase C-terminal domain|PF00355:Rieske [2Fe-2S] domain
RF680_RS10715	0	231.335	-9.86969	1.19366e-16	4.25958e-16	RF680_RS10715	HoxN/HupN/NixA family nickel/cobalt transporter && PF03824:High-affinity nickel-transport protein
RF680_RS25745	0	229.39	-9.85827	1.21842e-16	4.34327e-16	RF680_RS25745	FAD-binding oxidoreductase && PF02913:FAD linked oxidases, C-terminal domain|PF01565:FAD binding domain
RF680_RS04665	182.518	54.1723	1.756	1.30812e-16	4.66051e-16	RF680_RS04665	alpha/beta hydrolase && -
RF680_RS03640	0	231.013	-9.86935	1.31239e-16	4.67322e-16	RF680_RS03640	amidohydrolase family protein && PF04909:Amidohydrolase
Novel00220	776.388	279.19	1.47523	1.35501e-16	4.8224e-16	-	PF00067:Cytochrome P450
RF680_RS17255	0	225.66	-9.83446	1.41199e-16	5.01984e-16	RF680_RS17255	GAF and ANTAR domain-containing protein && PF13185:GAF domain|PF03861:ANTAR domain
RF680_RS20070	0	226.069	-9.83777	1.45335e-16	5.16134e-16	RF680_RS20070	SagB family peptide dehydrogenase && PF00881:Nitroreductase family
RF680_RS08390	0	224.887	-9.82955	1.45492e-16	5.16413e-16	RF680_RS08390	FadR/GntR family transcriptional regulator && PF07729:FCD domain|PF00392:Bacterial regulatory proteins, gntR family
RF680_RS08790	0	227.667	-9.84704	1.47035e-16	5.21614e-16	RF680_RS08790	PPOX class F420-dependent oxidoreductase && PF01243:Pyridoxamine 5'-phosphate oxidase
RF680_RS19570	0	224.142	-9.82499	1.50915e-16	5.34808e-16	RF680_RS19570	hypothetical protein && -
RF680_RS17250	0	228.861	-9.85394	1.5102e-16	5.34894e-16	RF680_RS17250	GAF and ANTAR domain-containing protein && PF03861:ANTAR domain|PF13185:GAF domain
RF680_RS00525	0	225.261	-9.83245	1.52037e-16	5.38207e-16	RF680_RS00525	hypothetical protein && -
RF680_RS06570	0	225.559	-9.83372	1.52544e-16	5.39714e-16	RF680_RS06570	DUF2510 domain-containing protein && -
RF680_RS09795	0	224.462	-9.8274	1.53777e-16	5.43787e-16	RF680_RS09795	neutral zinc metallopeptidase && -
RF680_RS23705	32.3311	141.118	-2.12827	1.54298e-16	5.4534e-16	RF680_RS23705	dienelactone hydrolase family protein && PF01738:Dienelactone hydrolase family
RF680_RS11480	0	223.05	-9.81805	1.59637e-16	5.63909e-16	RF680_RS11480	class I SAM-dependent methyltransferase && PF13649:Methyltransferase domain
RF680_RS26155	0	223.176	-9.81897	1.60094e-16	5.65224e-16	RF680_RS26155	PE family protein && PF08237:PE-PPE domain|PF00934:PE family
RF680_RS08370	0	228.493	-9.85207	1.64847e-16	5.81385e-16	RF680_RS08370	hypothetical protein && -
RF680_RS10640	0	226.916	-9.84163	1.69039e-16	5.95852e-16	RF680_RS10640	nickel-dependent hydrogenase large subunit && PF00374:Nickel-dependent hydrogenase
RF680_RS03135	113.27	313.408	-1.46925	1.72484e-16	6.07674e-16	RF680_RS03135	GNAT family N-acetyltransferase && PF00583:Acetyltransferase (GNAT) family
RF680_RS03315	398.957	1041.45	-1.38332	1.72617e-16	6.07819e-16	RF680_RS03315	hypothetical protein && -
RF680_RS08220	0	222.372	-9.81359	1.74537e-16	6.14256e-16	RF680_RS08220	nitric-oxide reductase large subunit && PF00115:Cytochrome C and Quinol oxidase polypeptide I
Novel00108	408.663	1090.52	-1.41606	1.78291e-16	6.27135e-16	-	-
RF680_RS04675	0	230.113	-9.86184	1.79191e-16	6.29966e-16	RF680_RS04675	manganese catalase family protein && PF05067:Manganese containing catalase
RF680_RS15495	0	220.987	-9.80451	1.86158e-16	6.53767e-16	RF680_RS15495	LuxR C-terminal-related transcriptional regulator && PF00196:Bacterial regulatory proteins, luxR family
RF680_RS18355	0	222.927	-9.81732	1.89864e-16	6.6643e-16	RF680_RS18355	DUF6636 domain-containing protein && -
RF680_RS24525	0	219.367	-9.79383	1.97599e-16	6.93214e-16	RF680_RS24525	EcsC family protein && PF12787:EcsC protein family
RF680_RS29530	0	218.505	-9.78848	2.01953e-16	7.08114e-16	RF680_RS29530	ATP-binding protein && -
RF680_RS11005	297.639	81.5697	1.86811	2.03087e-16	7.11716e-16	RF680_RS11005	hypothetical protein && -
RF680_RS23235	0	219.714	-9.79539	2.04191e-16	7.15207e-16	RF680_RS23235	LuxR family transcriptional regulator && PF00196:Bacterial regulatory proteins, luxR family
RF680_RS01330	0	220.117	-9.79793	2.07764e-16	7.27338e-16	RF680_RS01330	NDMA-dependent alcohol dehydrogenase && PF00107:Zinc-binding dehydrogenase|PF08240:Alcohol dehydrogenase GroES-like domain
RF680_RS08940	0	234.998	-9.89221	2.14395e-16	7.4978e-16	RF680_RS08940	ABC transporter ATP-binding protein && PF00664:ABC transporter transmembrane region|PF00005:ABC transporter
RF680_RS12015	816.932	406.978	1.0047	2.144e-16	7.4978e-16	RF680_RS12015	ABC transporter substrate-binding protein && PF00496:Bacterial extracellular solute-binding proteins, family 5 Middle
Novel00438	0	225.206	-9.83245	2.16287e-16	7.55979e-16	-	-
RF680_RS20250	0	216.232	-9.77302	2.24629e-16	7.84723e-16	RF680_RS20250	cytochrome P450 && PF00067:Cytochrome P450
Novel00022	142.688	15.1936	3.22423	2.26661e-16	7.91406e-16	-	-
RF680_RS21000	94.8754	257.552	-1.4399	2.29607e-16	8.01271e-16	RF680_RS21000	oxygenase MpaB family protein && PF09995:ER-bound oxygenase mpaB/B'/Rubber oxygenase, catalytic domain
Novel00027	196.579	24.4641	3.0066	2.31016e-16	8.05767e-16	-	-
RF680_RS06740	1.77251	128.56	-6.1656	2.35234e-16	8.20047e-16	RF680_RS06740	serine/threonine-protein kinase PknD && PF00069:Protein kinase domain
RF680_RS05785	0	216.656	-9.7767	2.44689e-16	8.52559e-16	RF680_RS05785	TetR/AcrR family transcriptional regulator && -
RF680_RS03835	537.328	230.005	1.22374	2.46302e-16	8.57729e-16	RF680_RS03835	DUF3151 domain-containing protein && PF11349:Protein of unknown function (DUF3151)
RF680_RS27730	58.5096	193.557	-1.72489	2.54865e-16	8.87087e-16	folB	dihydroneopterin aldolase && PF02152:Dihydroneopterin aldolase
RF680_RS25520	313.884	929.585	-1.56556	2.59185e-16	9.0165e-16	RF680_RS25520	MlaE family ABC transporter permease && PF02405:Permease MlaE
RF680_RS23875	8.50004	86.8063	-3.35106	2.66618e-16	9.26537e-16	RF680_RS23875	hypothetical protein && -
RF680_RS21240	370.516	742.219	-1.00282	2.68617e-16	9.32995e-16	RF680_RS21240	MinD/ParA family ATP-binding protein && PF01656:CobQ/CobB/MinD/ParA nucleotide binding domain
RF680_RS07650	0.433902	412.401	-9.74338	2.86246e-16	9.93707e-16	RF680_RS07650	PE family protein && PF21526:PGRS repeats|PF00934:PE family
RF680_RS19915	366.629	746.936	-1.02608	2.8906e-16	1.00295e-15	RF680_RS19915	TPM domain-containing protein && PF04536:TPM domain
RF680_RS00200	0	210.529	-9.73406	3.00179e-16	1.04099e-15	RF680_RS00200	DUF2710 family protein && PF10921:Protein of unknown function (DUF2710)
Novel00099	0	209.534	-9.72771	3.1845e-16	1.1032e-15	-	-
RF680_RS13950	0	231.352	-9.86968	3.3842e-16	1.17177e-15	RF680_RS13950	hypothetical protein && -
RF680_RS16070	3.96582	96.0748	-4.57691	3.39277e-16	1.17412e-15	RF680_RS16070	3%2C4-dihydroxy-2-butanone-4-phosphate synthase && PF00925:GTP cyclohydrolase II|PF00926:3,4-dihydroxy-2-butanone 4-phosphate synthase
RF680_RS29565	0	222.181	-9.81337	3.51477e-16	1.21571e-15	RF680_RS29565	nitroreductase family deazaflavin-dependent oxidoreductase && -
RF680_RS20170	5258.02	12245.1	-1.21956	3.5902e-16	1.24115e-15	RF680_RS20170	sigma 54 modulation/S30EA ribosomal C-terminal domain-containing protein && -
Novel00488	47.1616	224.675	-2.2535	3.64009e-16	1.25709e-15	-	-
RF680_RS14735	479.5	228.027	1.07323	3.72158e-16	1.28456e-15	RF680_RS14735	SDR family oxidoreductase && PF13561:Enoyl-(Acyl carrier protein) reductase
RF680_RS00165	0	207.062	-9.70994	3.84305e-16	1.32511e-15	RF680_RS00165	C40 family peptidase && PF00877:NlpC/P60 family
RF680_RS18545	0	206.103	-9.70411	4.06618e-16	1.40132e-15	RF680_RS18545	McrB family protein && -
RF680_RS28855	59.1231	185.953	-1.65413	4.07285e-16	1.40289e-15	RF680_RS28855	nucleoside deaminase && PF14437:MafB19-like deaminase
RF680_RS27190	0	203.93	-9.68907	4.36352e-16	1.50224e-15	RF680_RS27190	hypothetical protein && -
Novel00167	210.961	701.919	-1.73361	4.37206e-16	1.5044e-15	-	-
RF680_RS25995	0	204.381	-9.69227	4.40156e-16	1.51376e-15	RF680_RS25995	TetR family transcriptional regulator && -
RF680_RS04375	43.5408	175.395	-2.01239	4.46313e-16	1.53414e-15	RF680_RS04375	hypothetical protein && -
RF680_RS00205	0	203.852	-9.68743	4.47168e-16	1.53629e-15	eccB	type VII secretion protein EccB && PF05108:Type VII secretion system ESX-1, transport TM domain B
RF680_RS28820	0	202.538	-9.67839	4.54847e-16	1.56186e-15	RF680_RS28820	MmpS family transport accessory protein && -
Novel00621	0	205.326	-9.6985	4.65238e-16	1.59671e-15	-	-
RF680_RS06655	39.6833	171.729	-2.11949	4.66601e-16	1.60057e-15	RF680_RS06655	DUF2510 domain-containing protein && PF10708:Protein of unknown function (DUF2510)
RF680_RS06605	0.910048	297.658	-8.37615	4.79213e-16	1.64298e-15	RF680_RS06605	serine/threonine-protein kinase && PF00069:Protein kinase domain
RF680_RS15660	0.452354	395.89	-9.68296	4.92699e-16	1.68835e-15	RF680_RS15660	PE family protein && PF00934:PE family|PF08237:PE-PPE domain
RF680_RS11790	171.546	446.863	-1.37989	4.95163e-16	1.69591e-15	RF680_RS11790	DUF1990 family protein && PF09348:Domain of unknown function (DUF1990)
RF680_RS28495	0	205.851	-9.70103	4.96533e-16	1.69973e-15	RF680_RS28495	hypothetical protein && -
RF680_RS23835	0	199.635	-9.65752	5.17754e-16	1.77146e-15	RF680_RS23835	acyl-CoA synthetase && PF00501:AMP-binding enzyme|PF13193:AMP-binding enzyme C-terminal domain
RF680_RS16960	0	199.46	-9.65645	5.20372e-16	1.7795e-15	RF680_RS16960	sigma-70 family RNA polymerase sigma factor && PF08281:Sigma-70, region 4|PF04542:Sigma-70 region 2
RF680_RS06720	16.5929	100.527	-2.59965	5.33625e-16	1.82388e-15	RF680_RS06720	carboxymuconolactone decarboxylase family protein && -
RF680_RS17520	259.828	103.036	1.33616	5.36493e-16	1.83274e-15	RF680_RS17520	YggS family pyridoxal phosphate-dependent enzyme && -
RF680_RS10240	0	202.057	-9.67443	6.00799e-16	2.05137e-15	RF680_RS10240	hypothetical protein && -
RF680_RS22615	42.6148	151.519	-1.83214	6.15059e-16	2.09897e-15	RF680_RS22615	PE domain-containing protein && PF00934:PE family|PF00300:Histidine phosphatase superfamily (branch 1)
RF680_RS18640	299.987	129.407	1.21176	6.25218e-16	2.13255e-15	RF680_RS18640	Na+/H+ antiporter && PF00999:Sodium/hydrogen exchanger family
RF680_RS26175	0	196.257	-9.63363	6.30786e-16	2.15043e-15	RF680_RS26175	ArsR family transcriptional regulator && PF01451:Low molecular weight phosphotyrosine protein phosphatase
RF680_RS14630	10.7438	88.1594	-3.03653	6.35655e-16	2.16592e-15	RF680_RS14630	GAF and ANTAR domain-containing protein && PF03861:ANTAR domain|PF13185:GAF domain
RF680_RS19600	0	195.858	-9.62984	6.48219e-16	2.2076e-15	RF680_RS19600	LLM class flavin-dependent oxidoreductase && PF00296:Luciferase-like monooxygenase
RF680_RS26070	0	195.232	-9.62588	6.48851e-16	2.20862e-15	RF680_RS26070	response regulator transcription factor && PF00196:Bacterial regulatory proteins, luxR family|PF00072:Response regulator receiver domain
RF680_RS11080	168.907	57.3509	1.55729	6.78524e-16	2.30726e-15	RF680_RS11080	dihydrofolate reductase && PF00186:Dihydrofolate reductase
RF680_RS06150	0	193.866	-9.61514	7.41993e-16	2.52179e-15	RF680_RS06150	hypothetical protein && -
RF680_RS14410	2.73014	93.4415	-5.11834	7.69248e-16	2.61308e-15	RF680_RS14410	dihydrofolate reductase family protein && PF01872:RibD C-terminal domain
RF680_RS22910	6.18825	84.8201	-3.76206	7.91981e-16	2.68893e-15	RF680_RS22910	PE family protein && PF00934:PE family
Novel00628	0	192.895	-9.60816	8.42194e-16	2.85795e-15	-	-
RF680_RS20110	0	193.999	-9.61729	9.11604e-16	3.09191e-15	RF680_RS20110	MbtH family NRPS accessory protein && -
RF680_RS20290	179.338	413.615	-1.20703	9.93783e-16	3.3672e-15	RF680_RS20290	transglutaminase family protein && PF01841:Transglutaminase-like superfamily|PF08379:Bacterial transglutaminase-like N-terminal region
Novel00058	3379.6	1068.4	1.66129	1.0165e-15	3.44243e-15	-	PF12806:Acetyl-CoA dehydrogenase C-terminal like|PF12418:Acyl-CoA dehydrogenase N terminal|PF02770:Acyl-CoA dehydrogenase, middle domain|PF00441:Acyl-CoA dehydrogenase, C-terminal domain
RF680_RS26170	0	186.476	-9.55965	1.04583e-15	3.53995e-15	RF680_RS26170	multicopper oxidase family protein && PF07731:Multicopper oxidase|PF00394:Multicopper oxidase|PF07732:Multicopper oxidase
RF680_RS27320	8.06904	80.2554	-3.31514	1.06756e-15	3.61164e-15	RF680_RS27320	DUF559 domain-containing protein && PF18741:REase_MTES_1575
RF680_RS05120	24.0959	114.94	-2.25099	1.06981e-15	3.61743e-15	RF680_RS05120	thiolase family protein && -
RF680_RS15735	0	190.465	-9.59007	1.08183e-15	3.6562e-15	RF680_RS15735	adenylate/guanylate cyclase domain-containing protein && PF00211:Adenylate and Guanylate cyclase catalytic domain
RF680_RS16270	0	186.698	-9.56184	1.16816e-15	3.94395e-15	RF680_RS16270	SDR family NAD(P)-dependent oxidoreductase && PF13561:Enoyl-(Acyl carrier protein) reductase
RF680_RS25670	179.83	55.8062	1.6862	1.18556e-15	4.00067e-15	RF680_RS25670	TetR/AcrR family transcriptional regulator && PF00440:Bacterial regulatory proteins, tetR family
RF680_RS03185	69.5394	218.672	-1.65431	1.23147e-15	4.15137e-15	RF680_RS03185	hypothetical protein && -
RF680_RS19595	0	184.15	-9.54086	1.24093e-15	4.18114e-15	RF680_RS19595	phosphotransferase && PF01636:Phosphotransferase enzyme family
RF680_RS12705	0	186.158	-9.55791	1.27793e-15	4.30361e-15	RF680_RS12705	hypothetical protein && -
RF680_RS09325	0	183.875	-9.53955	1.30696e-15	4.39913e-15	RF680_RS09325	PE family protein && PF00934:PE family
Novel00300	0	186.105	-9.5557	1.31398e-15	4.42053e-15	-	-
RF680_RS19015	2.28313	101.824	-5.50508	1.35668e-15	4.56187e-15	RF680_RS19015	MBL fold metallo-hydrolase && PF00753:Metallo-beta-lactamase superfamily
RF680_RS02515	921.339	435.707	1.07918	1.38569e-15	4.65706e-15	RF680_RS02515	virulence factor Mce family protein && PF02470:MlaD protein|PF11887:Cholesterol uptake porter CUP1 of Mce4, putative
RF680_RS09790	0	181.52	-9.52088	1.38872e-15	4.66489e-15	RF680_RS09790	DUF4333 domain-containing protein && PF14230:Domain of unknown function (DUF4333)
RF680_RS23090	0	185.56	-9.55116	1.46443e-15	4.91672e-15	RF680_RS23090	type III polyketide synthase && PF02797:Chalcone and stilbene synthases, C-terminal domain|PF00195:Chalcone and stilbene synthases, N-terminal domain
RF680_RS13940	400.236	152.371	1.39069	1.47394e-15	4.94615e-15	RF680_RS13940	cytochrome P450 && PF00067:Cytochrome P450
Novel00319	293.501	84.4705	1.79645	1.53319e-15	5.1424e-15	-	PF18089:DAPG hydrolase PhiG domain
RF680_RS03890	77.1328	5.81771	3.72184	1.59678e-15	5.35297e-15	RF680_RS03890	hypothetical protein && -
Novel00419	34.6015	148.054	-2.10096	1.68547e-15	5.64744e-15	-	-
RF680_RS24940	0	204.798	-9.69344	1.73286e-15	5.80037e-15	RF680_RS24940	hypothetical protein && -
RF680_RS14545	27.8395	147.617	-2.40731	1.73761e-15	5.81334e-15	RF680_RS14545	DUF4235 domain-containing protein && -
RF680_RS17865	174.343	61.7535	1.49625	1.75421e-15	5.86296e-15	RF680_RS17865	acetolactate synthase large subunit && PF00205:Thiamine pyrophosphate enzyme, central domain|PF02775:Thiamine pyrophosphate enzyme, C-terminal TPP binding domain|PF02776:Thiamine pyrophosphate enzyme, N-terminal TPP binding domain
RF680_RS28565	157.64	429.868	-1.4466	1.84224e-15	6.15408e-15	RF680_RS28565	CsbD family protein && -
RF680_RS19475	174.254	449.976	-1.36802	1.85591e-15	6.19662e-15	RF680_RS19475	DUF389 domain-containing protein && PF04087:Domain of unknown function (DUF389)
RF680_RS28825	0.457694	337.255	-9.45318	1.92513e-15	6.4213e-15	RF680_RS28825	PecA family PE domain-processing aspartic protease && PF20729:PE-PGRS C-terminal aspartyl peptidase-like domain|PF00934:PE family|PF21526:PGRS repeats
RF680_RS08925	0	181.809	-9.52203	1.93955e-15	6.46615e-15	RF680_RS08925	hypothetical protein && -
RF680_RS25330	619.094	291.775	1.08626	1.96436e-15	6.54555e-15	RF680_RS25330	LLM class F420-dependent oxidoreductase && PF00296:Luciferase-like monooxygenase
RF680_RS03780	168.044	416.516	-1.30898	1.96794e-15	6.5542e-15	RF680_RS03780	aerobic carbon-monoxide dehydrogenase large subunit && PF20256:Molybdopterin cofactor-binding domain|PF01315:Aldehyde oxidase and xanthine dehydrogenase, a/b hammerhead domain|PF02738:Molybdopterin cofactor-binding domain
RF680_RS26780	608.165	274.781	1.14519	2.02872e-15	6.74986e-15	RF680_RS26780	hypothetical protein && -
RF680_RS01610	26.1302	124.157	-2.25488	2.11257e-15	7.02534e-15	RF680_RS01610	mycofactocin-coupled SDR family oxidoreductase && PF13561:Enoyl-(Acyl carrier protein) reductase
RF680_RS21235	172.428	378.197	-1.13288	2.16097e-15	7.17908e-15	RF680_RS21235	class I adenylate-forming enzyme family protein && PF00501:AMP-binding enzyme|PF13193:AMP-binding enzyme C-terminal domain
RF680_RS27205	1.77785	120.858	-6.07783	2.18074e-15	7.24113e-15	RF680_RS27205	PPE family protein && PF00823:PPE family|PF01469:Pentapeptide repeats (8 copies)
RF680_RS05705	590.916	285.182	1.05217	2.25354e-15	7.47913e-15	RF680_RS05705	type Z 30S ribosomal protein S14 && -
RF680_RS13745	0	179.502	-9.50572	2.25832e-15	7.49125e-15	RF680_RS13745	LppA family lipoprotein && PF16708:Lipoprotein confined to pathogenic Mycobacterium
RF680_RS15550	294.931	625.94	-1.08671	2.28179e-15	7.56534e-15	RF680_RS15550	enoyl-CoA hydratase/isomerase family protein && PF00378:Enoyl-CoA hydratase/isomerase
Novel00348	5.8097	82.1378	-3.82048	2.31821e-15	7.68224e-15	-	-
RF680_RS00805	0	178.805	-9.49823	2.38577e-15	7.89433e-15	RF680_RS00805	enoyl-CoA hydratase/isomerase family protein && PF00378:Enoyl-CoA hydratase/isomerase
RF680_RS29685	160.982	47.4824	1.76471	2.41854e-15	7.99478e-15	eccA	type VII secretion AAA-ATPase EccA && PF00004:ATPase family associated with various cellular activities (AAA)|PF21545:T7SS, ESX-1 secretion system protein EccA1, N-terminal domain
RF680_RS11190	44.4849	160.884	-1.85813	2.46678e-15	8.1502e-15	RF680_RS11190	(2Fe-2S)-binding protein && PF11575:FhuF 2Fe-2S C-terminal domain
RF680_RS03555	0	173.157	-9.45234	2.51872e-15	8.31766e-15	RF680_RS03555	tyrosine-type recombinase/integrase && PF00589:Phage integrase family
RF680_RS27785	102.804	15.1046	2.75384	2.62477e-15	8.66356e-15	RF680_RS27785	PE family protein && PF00934:PE family
RF680_RS19460	0	171.074	-9.43473	2.72825e-15	9.00065e-15	RF680_RS19460	AraC family transcriptional regulator && PF20240:Domain of unknown function (DUF6597)|PF12833:Helix-turn-helix domain
RF680_RS10190	15.3101	103.496	-2.76232	2.73367e-15	9.01405e-15	RF680_RS10190	acylphosphatase && -
RF680_RS29435	48.2157	173.752	-1.84805	2.75747e-15	9.08801e-15	RF680_RS29435	LCP family protein && PF03816:LytR_cpsA_psr family
RF680_RS09945	1.3624	146.265	-6.76631	2.86713e-15	9.44474e-15	RF680_RS09945	DUF3515 domain-containing protein && PF12028:Protein of unknown function (DUF3515)
Novel00563	184.071	43.6388	2.07254	2.88448e-15	9.49718e-15	-	PF00378:Enoyl-CoA hydratase/isomerase
RF680_RS24705	299.063	111.855	1.41577	2.97238e-15	9.78174e-15	purN	phosphoribosylglycinamide formyltransferase && PF00551:Formyl transferase
RF680_RS26680	0	169.95	-9.42566	2.99603e-15	9.85471e-15	RF680_RS26680	ATP-binding protein && PF00211:Adenylate and Guanylate cyclase catalytic domain|PF13191:AAA ATPase domain
RF680_RS24520	0	171.24	-9.43571	3.07217e-15	1.01001e-14	RF680_RS24520	serine/threonine protein kinase && -
RF680_RS18140	0	176.465	-9.47847	3.13704e-15	1.03083e-14	RF680_RS18140	hypothetical protein && -
Novel00066	111.395	392.142	-1.81734	3.23285e-15	1.06179e-14	-	PF02682:Carboxyltransferase domain, subdomain C and D|PF02626:Carboxyltransferase domain, subdomain A and B
Novel00122	34.5744	147.01	-2.08989	3.42227e-15	1.12345e-14	-	PF12680:SnoaL-like domain
RF680_RS17260	0	176.963	-9.4825	3.51761e-15	1.15417e-14	RF680_RS17260	GAF and ANTAR domain-containing protein && -
Novel00260	0	167.148	-9.40093	3.56201e-15	1.16759e-14	-	PF03883:Peroxide stress protein YaaA
RF680_RS15770	0	166.155	-9.39296	3.63173e-15	1.18927e-14	RF680_RS15770	TA system VapC family ribonuclease toxin && PF01850:PIN domain
Novel00408	1094.48	2964.85	-1.43772	3.63642e-15	1.18963e-14	-	PF00294:pfkB family carbohydrate kinase|PF05139:Erythromycin esterase|PF00156:Phosphoribosyl transferase domain
RF680_RS11355	0	166.792	-9.3986	3.73786e-15	1.22221e-14	RF680_RS11355	alpha/beta fold hydrolase && PF12697:Alpha/beta hydrolase family
RF680_RS20075	0	170.079	-9.42751	3.76421e-15	1.23022e-14	RF680_RS20075	amino acid adenylation domain-containing protein && PF00668:Condensation domain|PF00501:AMP-binding enzyme|PF00550:Phosphopantetheine attachment site
Novel00266	262.278	96.1712	1.44924	4.00178e-15	1.30722e-14	-	PF00815:Histidinol dehydrogenase
RF680_RS00700	63.9963	234.634	-1.87838	4.04841e-15	1.3218e-14	RF680_RS00700	ferredoxin && -
Novel00421	0	167.739	-9.40679	4.14683e-15	1.35327e-14	-	-
RF680_RS06075	0	166.44	-9.39433	4.1716e-15	1.36069e-14	RF680_RS06075	DUF4436 domain-containing protein && PF14494:Domain of unknown function (DUF4436)
RF680_RS12415	174.679	62.6635	1.47758	4.17939e-15	1.36256e-14	pyrF	orotidine-5'-phosphate decarboxylase && PF00215:Orotidine 5'-phosphate decarboxylase / HUMPS family
RF680_RS11925	15.7202	101.958	-2.70078	4.43418e-15	1.4435e-14	RF680_RS11925	DUF2617 family protein && PF10936:Protein of unknown function DUF2617
RF680_RS28600	0	162.799	-9.36343	4.70794e-15	1.53112e-14	RF680_RS28600	adenylate/guanylate cyclase domain-containing protein && PF00211:Adenylate and Guanylate cyclase catalytic domain|PF13191:AAA ATPase domain
RF680_RS20140	0	165.022	-9.38196	4.77051e-15	1.55071e-14	RF680_RS20140	aldo/keto reductase && PF00248:Aldo/keto reductase family
RF680_RS22565	10.257	81.8222	-2.9906	4.78896e-15	1.55594e-14	RF680_RS22565	DUF4190 domain-containing protein && PF13828:Domain of unknown function (DUF4190)
Novel00605	1047.27	404.9	1.37103	4.81591e-15	1.56394e-14	-	PF04107:Glutamate-cysteine ligase family 2(GCS2)
Novel00376	312.415	109.502	1.51237	4.82045e-15	1.56402e-14	-	PF00091:Tubulin/FtsZ family, GTPase domain
RF680_RS16155	76.4887	11.5139	2.73451	4.82088e-15	1.56402e-14	RF680_RS16155	ABC transporter permease && PF02405:Permease MlaE
RF680_RS06600	0	160.921	-9.34725	4.8914e-15	1.58612e-14	RF680_RS06600	YegP family protein && -
RF680_RS13030	62.3484	211.134	-1.76174	4.91888e-15	1.59426e-14	RF680_RS13030	sensor histidine kinase && PF00672:HAMP domain|PF00512:His Kinase A (phospho-acceptor) domain|PF02518:Histidine kinase-, DNA gyrase B-, and HSP90-like ATPase
RF680_RS05780	0	160.836	-9.34658	5.02861e-15	1.62902e-14	RF680_RS05780	hypothetical protein && PF19328:2,4-diaminopentanoate dehydrogenase C-terminal domain
RF680_RS15860	14.8679	97.5478	-2.7218	5.19156e-15	1.68099e-14	RF680_RS15860	ArsR/SmtB family transcription factor && PF01022:Bacterial regulatory protein, arsR family
RF680_RS11130	84.1772	225.149	-1.41926	5.24636e-15	1.69791e-14	RF680_RS11130	putative quinol monooxygenase && PF03992:Antibiotic biosynthesis monooxygenase
RF680_RS13210	697.488	338.879	1.04185	5.33015e-15	1.72418e-14	RF680_RS13210	RluA family pseudouridine synthase && PF00849:RNA pseudouridylate synthase
RF680_RS08520	0	167.311	-9.40185	5.56892e-15	1.80054e-14	RF680_RS08520	hypothetical protein && -
Novel00614	0	160.924	-9.34694	5.59396e-15	1.80776e-14	-	-
RF680_RS15415	285.048	119.039	1.25832	5.67338e-15	1.83253e-14	RF680_RS15415	MOSC domain-containing protein && PF03473:MOSC domain
RF680_RS19225	584.449	1224.45	-1.06631	5.85785e-15	1.8912e-14	RF680_RS19225	ATP-binding protein && PF13581:Histidine kinase-like ATPase domain
RF680_RS06295	0	160.283	-9.34135	6.16447e-15	1.98729e-14	RF680_RS06295	glycosyltransferase && PF00535:Glycosyl transferase family 2
RF680_RS06725	1530.76	516.032	1.56957	6.24909e-15	2.0136e-14	RF680_RS06725	hypothetical protein && -
RF680_RS04525	252.097	631.281	-1.32476	6.30333e-15	2.0291e-14	RF680_RS04525	GMC family oxidoreductase && PF05199:GMC oxidoreductase|PF00732:GMC oxidoreductase
RF680_RS11775	138.508	41.5832	1.73615	6.46603e-15	2.07946e-14	RF680_RS11775	hypothetical protein && -
RF680_RS16525	2.651	88.8638	-5.04796	6.55424e-15	2.10681e-14	RF680_RS16525	BadF/BadG/BcrA/BcrD ATPase family protein && PF01869:BadF/BadG/BcrA/BcrD ATPase family
Novel00097	227.758	609.527	-1.41999	6.66872e-15	2.14257e-14	-	PF01209:ubiE/COQ5 methyltransferase family
RF680_RS16830	0	156.326	-9.30507	6.70545e-15	2.15333e-14	RF680_RS16830	hypothetical protein && -
RF680_RS07920	112.896	293.072	-1.37406	6.84735e-15	2.19678e-14	RF680_RS07920	potassium channel family protein && PF02080:TrkA-C domain|PF02254:TrkA-N domain
RF680_RS25500	197.278	557.41	-1.49742	7.19849e-15	2.3072e-14	RF680_RS25500	MCE family protein && PF02470:MlaD protein|PF11887:Cholesterol uptake porter CUP1 of Mce4, putative
RF680_RS06350	137.174	23.4627	2.55796	7.24052e-15	2.31955e-14	RF680_RS06350	hypothetical protein && -
RF680_RS11815	0.891596	236.653	-8.04643	7.35887e-15	2.35633e-14	RF680_RS11815	PE family protein && PF00934:PE family|PF21526:PGRS repeats
RF680_RS00780	0	155.062	-9.29372	7.39941e-15	2.36817e-14	RF680_RS00780	ABC transporter ATP-binding protein && PF00664:ABC transporter transmembrane region
RF680_RS10220	247.719	79.2868	1.6393	8.24382e-15	2.63461e-14	RF680_RS10220	DEAD/DEAH box helicase && PF04851:Type III restriction enzyme, res subunit
RF680_RS17015	302.352	111.519	1.43562	9.11099e-15	2.90895e-14	RF680_RS17015	PEP-utilizing enzyme && PF00391:PEP-utilising enzyme, mobile domain|PF01370:NAD dependent epimerase/dehydratase family
RF680_RS06560	0	155.17	-9.29402	9.12769e-15	2.91288e-14	RF680_RS06560	hypothetical protein && -
RF680_RS26445	0	152.993	-9.27479	9.19416e-15	2.93268e-14	RF680_RS26445	VOC family protein && -
RF680_RS28975	0	152.329	-9.26846	9.26893e-15	2.95511e-14	RF680_RS28975	PE family protein && PF21526:PGRS repeats|PF00934:PE family
RF680_RS15965	201.842	57.749	1.81032	9.29222e-15	2.96111e-14	RF680_RS15965	arylsulfatase && PF00884:Sulfatase
RF680_RS20555	198.956	434.844	-1.12718	9.3663e-15	2.98186e-14	RF680_RS20555	DUF937 domain-containing protein && PF06078:Bacterial protein of unknown function (DUF937)
Novel00102	0	153.239	-9.2756	9.6674e-15	3.07624e-14	-	-
RF680_RS09260	75.5919	247.153	-1.71137	9.79232e-15	3.1145e-14	RF680_RS09260	TetR/AcrR family transcriptional regulator && PF00440:Bacterial regulatory proteins, tetR family
RF680_RS19055	594.764	252.354	1.23791	9.85649e-15	3.13341e-14	RF680_RS19055	TetR/AcrR family transcriptional regulator && PF00440:Bacterial regulatory proteins, tetR family
Novel00148	131.994	32.4625	2.0233	9.93598e-15	3.15717e-14	-	-
RF680_RS09100	612.821	302.91	1.01602	1.00433e-14	3.18975e-14	RF680_RS09100	oxidoreductase && PF00106:short chain dehydrogenase
Novel00557	0	149.727	-9.24248	1.00678e-14	3.19601e-14	-	PF00248:Aldo/keto reductase family
RF680_RS15485	40.4433	170.141	-2.07578	1.03393e-14	3.28063e-14	RF680_RS15485	nitroreductase family deazaflavin-dependent oxidoreductase && PF04075:F420H(2)-dependent quinone reductase
RF680_RS23715	376.142	183.317	1.03762	1.08471e-14	3.43844e-14	RF680_RS23715	hypothetical protein && -
RF680_RS01440	99.361	288.745	-1.53887	1.16167e-14	3.68066e-14	RF680_RS01440	ATP-binding protein && PF13581:Histidine kinase-like ATPase domain
RF680_RS25350	38.6198	145.978	-1.92221	1.16871e-14	3.70119e-14	RF680_RS25350	SRPBCC family protein && PF10604:Polyketide cyclase / dehydrase and lipid transport
RF680_RS02365	180.63	58.3771	1.63421	1.18313e-14	3.74507e-14	RF680_RS02365	FAD-binding oxidoreductase && PF01565:FAD binding domain|PF02913:FAD linked oxidases, C-terminal domain
Novel00201	355.59	1288.38	-1.85723	1.23837e-14	3.9162e-14	-	PF10939:Protein of unknown function (DUF2631)|PF02469:Fasciclin domain
sRNA00104	12.5455	94.7273	-2.91537	1.24096e-14	3.92254e-14	-	-
RF680_RS23265	24.6935	114.307	-2.21392	1.25806e-14	3.97468e-14	RF680_RS23265	WS/DGAT domain-containing protein && -
RF680_RS13195	0	146.117	-9.20684	1.39032e-14	4.38661e-14	RF680_RS13195	fatty acyl-AMP ligase && PF00501:AMP-binding enzyme
RF680_RS03465	0	152.759	-9.27053	1.39043e-14	4.38661e-14	RF680_RS03465	PE family protein && PF00934:PE family
RF680_RS13050	525.787	242.805	1.11308	1.41062e-14	4.44821e-14	scpA	methylmalonyl-CoA mutase && PF01642:Methylmalonyl-CoA mutase|PF02310:B12 binding domain
RF680_RS15720	35.2897	135.629	-1.94074	1.43849e-14	4.53393e-14	RF680_RS15720	MTH1187 family thiamine-binding protein && PF01910:Thiamine-binding protein
RF680_RS26030	120.533	318.542	-1.4015	1.44013e-14	4.53695e-14	RF680_RS26030	transglutaminase-like domain-containing protein && PF01841:Transglutaminase-like superfamily
RF680_RS05215	1.3255	132.82	-6.62722	1.44357e-14	4.54564e-14	RF680_RS05215	nitroreductase family protein && PF00881:Nitroreductase family
RF680_RS18550	0	144.761	-9.19499	1.52505e-14	4.79995e-14	RF680_RS18550	DUF2357 domain-containing protein && PF09823:Domain of unknown function (DUF2357)|PF04411:PD-(D/E)XK nuclease superfamily
RF680_RS09710	253.555	90.436	1.49111	1.55949e-14	4.90601e-14	RF680_RS09710	RND family transporter && PF03176:MMPL family
Novel00170	5.36803	75.1356	-3.80475	1.65104e-14	5.1891e-14	-	-
RF680_RS19035	484.009	238.668	1.02035	1.73447e-14	5.44358e-14	htpG	molecular chaperone HtpG && PF00183:Hsp90 protein|PF13589:Histidine kinase-, DNA gyrase B-, and HSP90-like ATPase
RF680_RS25445	91.6584	16.3107	2.47791	1.73557e-14	5.44446e-14	RF680_RS25445	hypothetical protein && -
RF680_RS14570	197.095	485.008	-1.29763	1.74573e-14	5.47374e-14	RF680_RS14570	arylsulfatase && PF00884:Sulfatase
RF680_RS22620	0	141.322	-9.15927	1.79981e-14	5.64065e-14	RF680_RS22620	TetR/AcrR family transcriptional regulator && PF00440:Bacterial regulatory proteins, tetR family
Novel00637	329.669	995.831	-1.59506	1.83547e-14	5.7497e-14	-	-
RF680_RS13750	0	140.808	-9.15444	1.87884e-14	5.88279e-14	RF680_RS13750	hypothetical protein && -
Novel00015	0	153.931	-9.28393	1.89472e-14	5.92969e-14	-	-
RF680_RS00810	0	142.431	-9.17037	1.97884e-14	6.18715e-14	RF680_RS00810	PLP-dependent aminotransferase family protein && PF00155:Aminotransferase class I and II
RF680_RS20805	0	144.039	-9.18819	1.98241e-14	6.1953e-14	RF680_RS20805	ABC transporter ATP-binding protein && PF00664:ABC transporter transmembrane region|PF00005:ABC transporter
RF680_RS07415	0	139.728	-9.14311	1.98332e-14	6.1953e-14	RF680_RS07415	PucR family transcriptional regulator && PF13556:PucR C-terminal helix-turn-helix domain|PF17853:GGDEF-like domain
RF680_RS18425	0	144.144	-9.18707	1.99083e-14	6.21584e-14	RF680_RS18425	hypothetical protein && -
RF680_RS09645	0	140.393	-9.14966	2.02208e-14	6.31044e-14	RF680_RS09645	SRPBCC family protein && PF08327:Activator of Hsp90 ATPase homolog 1-like protein
Novel00189	120.957	25.7242	2.22812	2.04154e-14	6.36818e-14	-	PF16197:Ketoacyl-synthetase C-terminal extension
RF680_RS06035	9.38629	86.5234	-3.2042	2.07626e-14	6.47345e-14	RF680_RS06035	hypothetical protein && -
Novel00242	1355.75	474.71	1.51403	2.22455e-14	6.93255e-14	-	-
Novel00152	5.40737	80.3194	-3.90146	2.40547e-14	7.49285e-14	-	-
RF680_RS13115	701.38	333.533	1.07281	2.5088e-14	7.81104e-14	RF680_RS13115	AMP-binding protein && PF00501:AMP-binding enzyme
RF680_RS09510	57.0124	180.983	-1.66797	2.53987e-14	7.90406e-14	RF680_RS09510	DUF2945 domain-containing protein && -
RF680_RS02875	2.71703	85.1637	-4.9867	2.54126e-14	7.90468e-14	RF680_RS02875	PE family protein && PF00934:PE family
RF680_RS09620	176.044	57.8779	1.60004	2.56682e-14	7.98044e-14	RF680_RS09620	cryptochrome/photolyase family protein && PF04244:Deoxyribodipyrimidine photo-lyase-related protein
[truncated: 1,657 more rows]

## Sheet: Euk_Mca_vs_Mpu
Table S2. DEG list: M. camsae vs M. pumcae
Macrophage transcriptome: M. camsae-infected vs M. pumcae-infected (24 hpi)
gene_id	Mca	Mpu	log2FoldChange	pvalue	padj	gene_name	gene_description
ENSG00000274012	965.224	293.44	1.71803	6.42354e-08	0.000964174	RN7SL2	RNA, 7SL, cytoplasmic 2 [Source:HGNC Symbol;Acc:HGNC:23134]
ENSG00000137959	1828.76	8405.62	-2.20057	6.31465e-07	0.00473915	IFI44L	interferon induced protein 44 like [Source:HGNC Symbol;Acc:HGNC:17817]
ENSG00000115155	3.34714	37.4009	-3.50328	1.01012e-05	0.0391735	OTOF	otoferlin [Source:HGNC Symbol;Acc:HGNC:8515]
ENSG00000182162	296.362	621.811	-1.06941	1.30255e-05	0.0391735	P2RY8	P2Y receptor family member 8 [Source:HGNC Symbol;Acc:HGNC:15524]
ENSG00000185201	421.234	1368.19	-1.69994	1.34561e-05	0.0391735	IFITM2	interferon induced transmembrane protein 2 [Source:HGNC Symbol;Acc:HGNC:5413]
ENSG00000142089	1939.79	6630.18	-1.77325	1.5659e-05	0.0391735	IFITM3	interferon induced transmembrane protein 3 [Source:HGNC Symbol;Acc:HGNC:5414]
ENSG00000188404	7.88069	70.767	-3.1714	1.97802e-05	0.0424143	SELL	selectin L [Source:HGNC Symbol;Acc:HGNC:10720]
ENSG00000108679	268.778	940.255	-1.8073	3.15911e-05	0.0592727	LGALS3BP	galectin 3 binding protein [Source:HGNC Symbol;Acc:HGNC:6564]
ENSG00000038945	7877.05	20202.6	-1.35883	6.0601e-05	0.0881275	MSR1	macrophage scavenger receptor 1 [Source:HGNC Symbol;Acc:HGNC:7376]
ENSG00000035720	26.3447	166.629	-2.66349	6.12964e-05	0.0881275	STAP1	signal transducing adaptor family member 1 [Source:HGNC Symbol;Acc:HGNC:24133]
ENSG00000137965	2408.46	6416.25	-1.41371	7.57401e-05	0.0881275	IFI44	interferon induced protein 44 [Source:HGNC Symbol;Acc:HGNC:16938]
ENSG00000084628	18.3144	131.423	-2.84812	7.72583e-05	0.0881275	NKAIN1	sodium/potassium transporting ATPase interacting 1 [Source:HGNC Symbol;Acc:HGNC:25743]
ENSG00000173200	189.354	543.83	-1.52333	8.11435e-05	0.0881275	PARP15	poly(ADP-ribose) polymerase family member 15 [Source:HGNC Symbol;Acc:HGNC:26876]
ENSG00000173083	345.321	1121.04	-1.69913	8.21975e-05	0.0881275	HPSE	heparanase [Source:HGNC Symbol;Acc:HGNC:5164]
ENSG00000148798	42.9282	94.7108	-1.14227	0.000104998	0.0954388	INA	internexin neuronal intermediate filament protein alpha [Source:HGNC Symbol;Acc:HGNC:6057]
ENSG00000160932	3166.49	8545.74	-1.43239	0.000107058	0.0954388	LY6E	lymphocyte antigen 6 family member E [Source:HGNC Symbol;Acc:HGNC:6727]
ENSG00000260804	123.05	55.2276	1.15757	0.000108092	0.0954388	LINC01963	long intergenic non-protein coding RNA 1963 [Source:HGNC Symbol;Acc:HGNC:25283]
ENSG00000164342	9.81422	55.4972	-2.5031	0.000122223	0.0996856	TLR3	toll like receptor 3 [Source:HGNC Symbol;Acc:HGNC:11849]
ENSG00000225964	220.132	628.795	-1.51511	0.000138042	0.0996856	NRIR	negative regulator of interferon response [Source:HGNC Symbol;Acc:HGNC:51269]
ENSG00000149218	255.536	873.745	-1.77386	0.000146164	0.0996856	ENDOD1	endonuclease domain containing 1 [Source:HGNC Symbol;Acc:HGNC:29129]
ENSG00000184979	1094.51	3169.44	-1.53413	0.000148365	0.0996856	USP18	ubiquitin specific peptidase 18 [Source:HGNC Symbol;Acc:HGNC:12616]
ENSG00000171509	453.526	1565.85	-1.78789	0.00015434	0.0996856	RXFP1	relaxin family peptide receptor 1 [Source:HGNC Symbol;Acc:HGNC:19718]
ENSG00000117226	684.491	2052.35	-1.58441	0.000172023	0.0998548	GBP3	guanylate binding protein 3 [Source:HGNC Symbol;Acc:HGNC:4184]
ENSG00000110848	8.57405	39.0899	-2.19777	0.000176438	0.0998548	CD69	CD69 molecule [Source:HGNC Symbol;Acc:HGNC:1694]
ENSG00000124256	0.338159	23.7025	-6.08318	0.000179619	0.0998548	ZBP1	Z-DNA binding protein 1 [Source:HGNC Symbol;Acc:HGNC:16176]
ENSG00000151470	150.893	372.822	-1.30617	0.000194519	0.104276	C4orf33	chromosome 4 open reading frame 33 [Source:HGNC Symbol;Acc:HGNC:27025]
ENSG00000073737	14.553	85.4598	-2.55902	0.000211648	0.105895	DHRS9	dehydrogenase/reductase 9 [Source:HGNC Symbol;Acc:HGNC:16888]
ENSG00000272941	15.9306	70.7655	-2.1523	0.000220517	0.106773	AC083862.2	novel transcript, antisense to C7orf49
ENSG00000138798	0.982671	15.7158	-4.00865	0.000239951	1	EGF	epidermal growth factor [Source:HGNC Symbol;Acc:HGNC:3229]
ENSG00000093072	48.0994	167.878	-1.8028	0.000262502	0.115887	ADA2	adenosine deaminase 2 [Source:HGNC Symbol;Acc:HGNC:1839]
ENSG00000100342	552.034	1775.47	-1.68558	0.00027395	0.117146	APOL1	apolipoprotein L1 [Source:HGNC Symbol;Acc:HGNC:618]
ENSG00000163568	906.647	2610.42	-1.52592	0.000300244	0.117146	AIM2	absent in melanoma 2 [Source:HGNC Symbol;Acc:HGNC:357]
ENSG00000100346	1.68095	26.4386	-4.00074	0.000300309	0.117146	CACNA1I	calcium voltage-gated channel subunit alpha1 I [Source:HGNC Symbol;Acc:HGNC:1396]
ENSG00000236985	4.9304	34.8411	-2.82837	0.000302665	0.117146	AL121892.1	novel transcript
ENSG00000204397	80.1993	302.347	-1.91543	0.000344096	0.125216	CARD16	caspase recruitment domain family member 16 [Source:HGNC Symbol;Acc:HGNC:33701]
ENSG00000132274	2907.58	9261.42	-1.67148	0.000350372	0.125216	TRIM22	tripartite motif containing 22 [Source:HGNC Symbol;Acc:HGNC:16379]
ENSG00000137752	463.781	1208.46	-1.38196	0.000380037	0.132659	CASP1	caspase 1 [Source:HGNC Symbol;Acc:HGNC:1499]
ENSG00000136514	261.303	543.451	-1.0574	0.000401701	0.137035	RTP4	receptor transporter protein 4 [Source:HGNC Symbol;Acc:HGNC:23992]
ENSG00000111801	108.421	249.964	-1.20619	0.000412336	0.137537	BTN3A3	butyrophilin subfamily 3 member A3 [Source:HGNC Symbol;Acc:HGNC:1140]
ENSG00000197536	209.243	488.046	-1.22272	0.00045557	0.145238	C5orf56	chromosome 5 open reading frame 56 [Source:HGNC Symbol;Acc:HGNC:33838]
ENSG00000154451	1749.03	4494.56	-1.36175	0.000477621	0.145238	GBP5	guanylate binding protein 5 [Source:HGNC Symbol;Acc:HGNC:19895]
ENSG00000196684	130.835	500.807	-1.93733	0.000480713	0.145238	HSH2D	hematopoietic SH2 domain containing [Source:HGNC Symbol;Acc:HGNC:24920]
ENSG00000136235	547.016	1232.52	-1.17228	0.000497122	0.14631	GPNMB	glycoprotein nmb [Source:HGNC Symbol;Acc:HGNC:4462]
ENSG00000162645	311.334	1027.15	-1.72244	0.000548879	0.152568	GBP2	guanylate binding protein 2 [Source:HGNC Symbol;Acc:HGNC:4183]
ENSG00000183486	4739.91	11431.2	-1.27009	0.000560835	0.153057	MX2	MX dynamin like GTPase 2 [Source:HGNC Symbol;Acc:HGNC:7533]
ENSG00000132256	568.992	1614.99	-1.50535	0.000590049	0.157517	TRIM5	tripartite motif containing 5 [Source:HGNC Symbol;Acc:HGNC:16276]
ENSG00000143891	175.74	1165.35	-2.72946	0.000636814	0.161159	GALM	galactose mutarotase [Source:HGNC Symbol;Acc:HGNC:24063]
ENSG00000133216	132.71	359.606	-1.43908	0.000642427	0.161159	EPHB2	EPH receptor B2 [Source:HGNC Symbol;Acc:HGNC:3393]
ENSG00000189013	35.6693	75.2901	-1.08132	0.000644206	0.161159	KIR2DL4	killer cell immunoglobulin like receptor, two Ig domains and long cytoplasmic tail 4 [Source:HGNC Symbol;Acc:HGNC:6332]
ENSG00000168016	1540.58	4028.98	-1.38704	0.000655364	0.161262	TRANK1	tetratricopeptide repeat and ankyrin repeat containing 1 [Source:HGNC Symbol;Acc:HGNC:29011]
ENSG00000138642	2569.24	5589	-1.12135	0.00071872	0.171526	HERC6	HECT and RLD domain containing E3 ubiquitin protein ligase family member 6 [Source:HGNC Symbol;Acc:HGNC:26072]
ENSG00000133106	2033.56	4377.24	-1.10615	0.000719931	0.171526	EPSTI1	epithelial stromal interaction 1 [Source:HGNC Symbol;Acc:HGNC:16465]
ENSG00000111331	17003.2	36396.7	-1.09802	0.000735675	0.172539	OAS3	2'-5'-oligoadenylate synthetase 3 [Source:HGNC Symbol;Acc:HGNC:8088]
ENSG00000137198	108.8	408.846	-1.91111	0.000764237	0.173205	GMPR	guanosine monophosphate reductase [Source:HGNC Symbol;Acc:HGNC:4376]
ENSG00000205572	29.8554	5.03671	2.56301	0.00076482	0.173205	SERF1B	small EDRK-rich factor 1B [Source:HGNC Symbol;Acc:HGNC:10756]
ENSG00000141574	20.2479	236.392	-3.54715	0.000773133	0.173205	SECTM1	secreted and transmembrane 1 [Source:HGNC Symbol;Acc:HGNC:10707]
ENSG00000134326	2804.69	7261.36	-1.37248	0.000814132	0.175724	CMPK2	cytidine/uridine monophosphate kinase 2 [Source:HGNC Symbol;Acc:HGNC:27015]
ENSG00000274307	19.4077	57.1907	-1.56497	0.00083388	0.176289	AC023449.2	novel transcript, sense intronic to ATP10A
ENSG00000205413	9375.09	20709.2	-1.1434	0.000847787	0.17674	SAMD9	sterile alpha motif domain containing 9 [Source:HGNC Symbol;Acc:HGNC:1348]
ENSG00000156587	1740.92	3888.99	-1.15965	0.000965899	0.193309	UBE2L6	ubiquitin conjugating enzyme E2 L6 [Source:HGNC Symbol;Acc:HGNC:12490]
ENSG00000111912	3074.21	6547.51	-1.09082	0.00101756	0.196015	NCOA7	nuclear receptor coactivator 7 [Source:HGNC Symbol;Acc:HGNC:21081]
ENSG00000239713	553.126	1300.34	-1.23354	0.0010186	0.196015	APOBEC3G	apolipoprotein B mRNA editing enzyme catalytic subunit 3G [Source:HGNC Symbol;Acc:HGNC:17357]
ENSG00000135899	2604.62	5670.56	-1.12251	0.00106757	0.200303	SP110	SP110 nuclear body protein [Source:HGNC Symbol;Acc:HGNC:5401]
ENSG00000113924	54.6434	21.9504	1.31718	0.00110483	0.204734	HGD	homogentisate 1,2-dioxygenase [Source:HGNC Symbol;Acc:HGNC:4892]
ENSG00000119917	3842.22	9916.17	-1.3679	0.00115878	0.210388	IFIT3	interferon induced protein with tetratricopeptide repeats 3 [Source:HGNC Symbol;Acc:HGNC:5411]
ENSG00000188282	2.19824	37.1071	-4.06167	0.00116711	0.210388	RUFY4	RUN and FYVE domain containing 4 [Source:HGNC Symbol;Acc:HGNC:24804]
ENSG00000238015	6.51101	23.1677	-1.83284	0.00122931	0.211418	AC104837.2	ribosomal protein L23 (RPL23) pseudogene
ENSG00000114127	3317.01	6722.47	-1.01919	0.00124168	0.211418	XRN1	5'-3' exoribonuclease 1 [Source:HGNC Symbol;Acc:HGNC:30654]
ENSG00000166165	221.965	566.29	-1.3517	0.00126766	0.211418	CKB	creatine kinase B [Source:HGNC Symbol;Acc:HGNC:1991]
ENSG00000151692	41.9739	100.331	-1.2604	0.00132156	0.213861	RNF144A	ring finger protein 144A [Source:HGNC Symbol;Acc:HGNC:20457]
ENSG00000126709	7161.36	15464.7	-1.11071	0.00132505	0.213861	IFI6	interferon alpha inducible protein 6 [Source:HGNC Symbol;Acc:HGNC:4054]
ENSG00000221963	3246.06	7030.49	-1.11502	0.00138546	0.21444	APOL6	apolipoprotein L6 [Source:HGNC Symbol;Acc:HGNC:14870]
ENSG00000168062	302.975	823.388	-1.44295	0.00139234	0.21444	BATF2	basic leucine zipper ATF-like transcription factor 2 [Source:HGNC Symbol;Acc:HGNC:25163]
ENSG00000101347	4117.05	8442.42	-1.03612	0.00139476	0.21444	SAMHD1	SAM and HD domain containing deoxynucleoside triphosphate triphosphohydrolase 1 [Source:HGNC Symbol;Acc:HGNC:15925]
ENSG00000115267	3551.62	8125.81	-1.1941	0.00141924	0.21444	IFIH1	interferon induced with helicase C domain 1 [Source:HGNC Symbol;Acc:HGNC:18873]
ENSG00000157601	8108.77	18688	-1.20459	0.00142865	0.21444	MX1	MX dynamin like GTPase 1 [Source:HGNC Symbol;Acc:HGNC:7532]
ENSG00000196247	354.279	787.204	-1.15216	0.00146697	0.218012	ZNF107	zinc finger protein 107 [Source:HGNC Symbol;Acc:HGNC:12887]
ENSG00000089472	1.67603	17.581	-3.41581	0.00151764	1	HEPH	hephaestin [Source:HGNC Symbol;Acc:HGNC:4866]
ENSG00000177409	7848.59	16541	-1.07558	0.00152924	0.221424	SAMD9L	sterile alpha motif domain containing 9 like [Source:HGNC Symbol;Acc:HGNC:1349]
ENSG00000226004	1.62226	17.5268	-3.43418	0.0015294	1	AL591468.1	novel transcript
ENSG00000139618	293.579	641.018	-1.12715	0.00157203	0.221424	BRCA2	BRCA2, DNA repair associated [Source:HGNC Symbol;Acc:HGNC:1101]
ENSG00000164691	246.285	593.653	-1.27013	0.00159319	0.221424	TAGAP	T cell activation RhoGTPase activating protein [Source:HGNC Symbol;Acc:HGNC:15669]
ENSG00000054690	23.3308	55.6705	-1.26048	0.00160873	0.221532	PLEKHH1	pleckstrin homology, MyTH4 and FERM domain containing H1 [Source:HGNC Symbol;Acc:HGNC:17733]
ENSG00000151466	342.804	698.933	-1.02828	0.00164095	0.223465	SCLT1	sodium channel and clathrin linker 1 [Source:HGNC Symbol;Acc:HGNC:26406]
ENSG00000196656	67.6439	237.292	-1.80889	0.00167802	0.223465	AC004057.1	ribosomal protein S26 (RPS26) pseudogene
ENSG00000116711	228.096	535.594	-1.23202	0.00169028	0.223465	PLA2G4A	phospholipase A2 group IVA [Source:HGNC Symbol;Acc:HGNC:9035]
ENSG00000185885	481.255	2534.79	-2.39712	0.00172188	0.224295	IFITM1	interferon induced transmembrane protein 1 [Source:HGNC Symbol;Acc:HGNC:5412]
ENSG00000173821	14411.3	29274.6	-1.02247	0.0017373	0.224295	RNF213	ring finger protein 213 [Source:HGNC Symbol;Acc:HGNC:14539]
ENSG00000174808	16.3888	72.1712	-2.14158	0.00177535	0.224295	BTC	betacellulin [Source:HGNC Symbol;Acc:HGNC:1121]
ENSG00000171860	132.493	319.692	-1.27237	0.00177822	0.224295	C3AR1	complement C3a receptor 1 [Source:HGNC Symbol;Acc:HGNC:1319]
ENSG00000163644	1372.6	2998.09	-1.1273	0.00183104	0.226196	PPM1K	protein phosphatase, Mg2+/Mn2+ dependent 1K [Source:HGNC Symbol;Acc:HGNC:25415]
ENSG00000106785	1842.21	3732.89	-1.019	0.00184395	0.226196	TRIM14	tripartite motif containing 14 [Source:HGNC Symbol;Acc:HGNC:16283]
ENSG00000163666	40.6943	127.872	-1.65515	0.00184907	0.226196	HESX1	HESX homeobox 1 [Source:HGNC Symbol;Acc:HGNC:4877]
ENSG00000089127	3586.96	7445.75	-1.05373	0.00187892	0.226196	OAS1	2'-5'-oligoadenylate synthetase 1 [Source:HGNC Symbol;Acc:HGNC:8086]
ENSG00000146192	30.5874	99.9764	-1.7097	0.00188441	0.226196	FGD2	FYVE, RhoGEF and PH domain containing 2 [Source:HGNC Symbol;Acc:HGNC:3664]
ENSG00000128394	114.206	303.378	-1.41058	0.00189878	0.226196	APOBEC3F	apolipoprotein B mRNA editing enzyme catalytic subunit 3F [Source:HGNC Symbol;Acc:HGNC:17356]
ENSG00000225217	1.99223	13.7964	-2.8102	0.00192953	1	HSPA7	heat shock protein family A (Hsp70) member 7 [Source:HGNC Symbol;Acc:HGNC:5240]
ENSG00000184898	327.817	665.818	-1.02302	0.00204708	0.23487	RBM43	RNA binding motif protein 43 [Source:HGNC Symbol;Acc:HGNC:24790]
ENSG00000078053	7.03509	38.5942	-2.46801	0.00204983	0.23487	AMPH	amphiphysin [Source:HGNC Symbol;Acc:HGNC:471]
ENSG00000243649	6.19973	21.7936	-1.8174	0.00211263	0.238728	CFB	complement factor B [Source:HGNC Symbol;Acc:HGNC:1037]
ENSG00000240065	712.532	1513.59	-1.08722	0.00231458	0.24466	PSMB9	proteasome subunit beta 9 [Source:HGNC Symbol;Acc:HGNC:9546]
ENSG00000225101	90.5061	222.896	-1.30228	0.00244871	0.251748	OR52K3P	olfactory receptor family 52 subfamily K member 3 pseudogene [Source:HGNC Symbol;Acc:HGNC:15224]
ENSG00000130303	2936.23	6161.22	-1.06931	0.00249393	0.252931	BST2	bone marrow stromal cell antigen 2 [Source:HGNC Symbol;Acc:HGNC:1119]
ENSG00000115271	97.1996	233.935	-1.26893	0.00255935	0.256411	GCA	grancalcin [Source:HGNC Symbol;Acc:HGNC:15990]
ENSG00000104213	18.1796	89.4991	-2.30305	0.0025952	0.257973	PDGFRL	platelet derived growth factor receptor like [Source:HGNC Symbol;Acc:HGNC:8805]
ENSG00000107201	4422.4	9421.09	-1.09112	0.00273946	0.26347	DDX58	DExD/H-box helicase 58 [Source:HGNC Symbol;Acc:HGNC:19102]
ENSG00000140280	146.119	324.066	-1.15033	0.00288883	0.269451	LYSMD2	LysM domain containing 2 [Source:HGNC Symbol;Acc:HGNC:28571]
ENSG00000183054	81.6568	36.497	1.1609	0.00300909	0.277094	RGPD6	RANBP2-like and GRIP domain containing 6 [Source:HGNC Symbol;Acc:HGNC:32419]
ENSG00000285399	3.85723	19.6391	-2.34286	0.00314321	0.281655	AC104162.2	novel transcript
ENSG00000070190	334.142	820.5	-1.29633	0.00315243	0.281655	DAPP1	dual adaptor of phosphotyrosine and 3-phosphoinositides 1 [Source:HGNC Symbol;Acc:HGNC:16500]
ENSG00000185745	3708.35	8856.96	-1.25609	0.00327608	0.284243	IFIT1	interferon induced protein with tetratricopeptide repeats 1 [Source:HGNC Symbol;Acc:HGNC:5407]
ENSG00000155307	21.0867	47.268	-1.16452	0.00351132	0.297768	SAMSN1	SAM domain, SH3 domain and nuclear localization signals 1 [Source:HGNC Symbol;Acc:HGNC:10528]
ENSG00000164749	95.785	210.362	-1.13586	0.00363696	0.302856	HNF4G	hepatocyte nuclear factor 4 gamma [Source:HGNC Symbol;Acc:HGNC:5026]
ENSG00000234515	5.91799	33.8121	-2.51993	0.00373966	0.303418	PPP1R2P1	protein phosphatase 1 regulatory inhibitor subunit 2 pseudogene 1 [Source:HGNC Symbol;Acc:HGNC:9289]
ENSG00000107984	14.8033	62.5151	-2.08211	0.00387339	0.304228	DKK1	dickkopf WNT signaling pathway inhibitor 1 [Source:HGNC Symbol;Acc:HGNC:2891]
ENSG00000162620	2.23496	12.8336	-2.50475	0.00391851	1	LRRIQ3	leucine rich repeats and IQ motif containing 3 [Source:HGNC Symbol;Acc:HGNC:28318]
ENSG00000187608	1287.17	3154.79	-1.29351	0.00392131	0.304228	ISG15	ISG15 ubiquitin-like modifier [Source:HGNC Symbol;Acc:HGNC:4053]
ENSG00000135338	65.5429	30.2384	1.11768	0.00394156	0.304228	LCA5	LCA5, lebercilin [Source:HGNC Symbol;Acc:HGNC:31923]
ENSG00000172183	648.117	1607.36	-1.31061	0.00396713	0.304228	ISG20	interferon stimulated exonuclease gene 20 [Source:HGNC Symbol;Acc:HGNC:6130]
ENSG00000133574	17.4185	46.4454	-1.413	0.00419966	0.316768	GIMAP4	GTPase, IMAP family member 4 [Source:HGNC Symbol;Acc:HGNC:21872]
ENSG00000134321	4819.24	21140.4	-2.13315	0.00452724	0.323185	RSAD2	radical S-adenosyl methionine domain containing 2 [Source:HGNC Symbol;Acc:HGNC:30908]
ENSG00000203446	134.366	334.706	-1.31819	0.00459129	0.323185	AC004988.1	novel transcript
ENSG00000185839	18.5038	5.38776	1.78057	0.00467961	0.323185	AL035411.1	adenylate kinase 2 (AK2) pseudogene
ENSG00000128284	90.8886	201.753	-1.15165	0.00471476	0.323185	APOL3	apolipoprotein L3 [Source:HGNC Symbol;Acc:HGNC:14868]
ENSG00000117228	690.463	2925.96	-2.08338	0.00474894	0.323185	GBP1	guanylate binding protein 1 [Source:HGNC Symbol;Acc:HGNC:4182]
ENSG00000278948	34.9241	12.1436	1.52404	0.00482811	0.323185	AL031587.5	TEC
ENSG00000082074	139.895	345.957	-1.30647	0.00499135	0.323185	FYB1	FYN binding protein 1 [Source:HGNC Symbol;Acc:HGNC:4036]
ENSG00000253958	95.1604	205.86	-1.11555	0.00499619	0.323185	CLDN23	claudin 23 [Source:HGNC Symbol;Acc:HGNC:17591]
ENSG00000156521	44.9568	20.7947	1.10956	0.0050391	0.323185	TYSND1	trypsin domain containing 1 [Source:HGNC Symbol;Acc:HGNC:28531]
ENSG00000214226	29.5525	70.7882	-1.26429	0.00514831	0.323185	C17orf67	chromosome 17 open reading frame 67 [Source:HGNC Symbol;Acc:HGNC:27900]
ENSG00000206190	291.062	642.998	-1.144	0.00517078	0.323185	ATP10A	ATPase phospholipid transporting 10A (putative) [Source:HGNC Symbol;Acc:HGNC:13542]
ENSG00000225492	49.6823	288.54	-2.53894	0.00519098	0.323185	GBP1P1	guanylate binding protein 1 pseudogene 1 [Source:HGNC Symbol;Acc:HGNC:39561]
ENSG00000153044	34.6063	77.9132	-1.17022	0.00522229	0.323185	CENPH	centromere protein H [Source:HGNC Symbol;Acc:HGNC:17268]
ENSG00000204338	0	5.02466	-4.80679	0.00525231	1	CYP21A1P	cytochrome P450 family 21 subfamily A member 1, pseudogene [Source:HGNC Symbol;Acc:HGNC:2599]
ENSG00000281756	0.63959	8.38448	-3.69487	0.00536925	1	C2-AS1	C2 antisense RNA 1 [Source:HGNC Symbol;Acc:HGNC:49464]
ENSG00000259326	5.43291	0	4.87248	0.0056046	1	AC116158.1	novel transcript, antisense to RASGRP1
ENSG00000144596	63.8903	146.559	-1.20033	0.00589244	0.344146	GRIP2	glutamate receptor interacting protein 2 [Source:HGNC Symbol;Acc:HGNC:23841]
ENSG00000204396	12.4165	2.35489	2.39624	0.00590535	1	VWA7	von Willebrand factor A domain containing 7 [Source:HGNC Symbol;Acc:HGNC:13939]
ENSG00000237484	51.5769	110.186	-1.09378	0.00616023	0.350246	LINC01684	long intergenic non-protein coding RNA 1684 [Source:HGNC Symbol;Acc:HGNC:52472]
ENSG00000254154	0.644512	8.05151	-3.63399	0.00645501	1	CRYZL2P-SEC16B	CRYZL2P-SEC16B readthrough [Source:HGNC Symbol;Acc:HGNC:53757]
ENSG00000175426	28.2373	11.7624	1.26276	0.00663525	0.366158	PCSK1	proprotein convertase subtilisin/kexin type 1 [Source:HGNC Symbol;Acc:HGNC:8743]
ENSG00000205837	7.55957	24.0943	-1.67984	0.00666869	0.366656	LINC00487	long intergenic non-protein coding RNA 487 [Source:HGNC Symbol;Acc:HGNC:42947]
ENSG00000172901	15.3498	35.2811	-1.20366	0.006759	0.368029	LVRN	laeverin [Source:HGNC Symbol;Acc:HGNC:26904]
ENSG00000101342	29.9887	63.4072	-1.08588	0.00681975	0.369547	TLDC2	TBC/LysM-associated domain containing 2 [Source:HGNC Symbol;Acc:HGNC:16112]
ENSG00000138755	11.566	41.5306	-1.8509	0.00686104	0.370447	CXCL9	C-X-C motif chemokine ligand 9 [Source:HGNC Symbol;Acc:HGNC:7098]
ENSG00000105559	263.854	645.413	-1.29124	0.00693765	0.371908	PLEKHA4	pleckstrin homology domain containing A4 [Source:HGNC Symbol;Acc:HGNC:14339]
ENSG00000043143	91.2916	199.508	-1.12841	0.00701766	0.373528	JADE2	jade family PHD finger 2 [Source:HGNC Symbol;Acc:HGNC:22984]
ENSG00000168404	246.204	526.59	-1.09772	0.00750344	0.392367	MLKL	mixed lineage kinase domain like pseudokinase [Source:HGNC Symbol;Acc:HGNC:26617]
ENSG00000232608	4.93759	0	4.72873	0.00751375	1	TIMM9P2	TIMM9 pseudogene 2 [Source:HGNC Symbol;Acc:HGNC:39929]
ENSG00000205609	111.967	608.404	-2.4421	0.00755456	0.392367	EIF3CL	eukaryotic translation initiation factor 3 subunit C like [Source:HGNC Symbol;Acc:HGNC:26347]
ENSG00000134470	30.5302	93.8865	-1.62306	0.00761319	0.392694	IL15RA	interleukin 15 receptor subunit alpha [Source:HGNC Symbol;Acc:HGNC:5978]
ENSG00000237276	26.7805	72.0778	-1.43309	0.00765468	0.393482	ANO7L1	anoctamin 7 like 1 [Source:HGNC Symbol;Acc:HGNC:32248]
ENSG00000120217	433.993	1008.35	-1.21674	0.00774953	0.394723	CD274	CD274 molecule [Source:HGNC Symbol;Acc:HGNC:17635]
ENSG00000225963	165.739	333.853	-1.01163	0.00783201	0.397157	AC009950.1	novel transcript, antisense to SP110
ENSG00000210154	4.95236	17.1923	-1.80571	0.00788343	1	MT-TD	mitochondrially encoded tRNA aspartic acid [Source:HGNC Symbol;Acc:HGNC:7478]
ENSG00000240823	7.07222	0.338994	4.29016	0.00796034	1	RN7SL23P	RNA, 7SL, cytoplasmic 23, pseudogene [Source:HGNC Symbol;Acc:HGNC:46039]
ENSG00000118507	27.205	72.1939	-1.41104	0.00809012	0.404392	AKAP7	A-kinase anchoring protein 7 [Source:HGNC Symbol;Acc:HGNC:377]
ENSG00000167601	452.595	1630.25	-1.84897	0.00813633	0.404392	AXL	AXL receptor tyrosine kinase [Source:HGNC Symbol;Acc:HGNC:905]
ENSG00000171792	47.4993	20.8791	1.18874	0.00827553	0.405934	RHNO1	RAD9-HUS1-RAD1 interacting nuclear orphan 1 [Source:HGNC Symbol;Acc:HGNC:28206]
ENSG00000248103	4.5237	0	4.60636	0.00867328	1	AC008443.2	novel transcript
ENSG00000102524	644.305	2450.58	-1.92743	0.00909235	0.436026	TNFSF13B	TNF superfamily member 13b [Source:HGNC Symbol;Acc:HGNC:11929]
ENSG00000280214	9.08905	1.34995	2.75371	0.00931985	1	AC027682.7	TEC
ENSG00000274423	12.7717	31.7511	-1.31647	0.00944997	0.443442	SEC22B2	SEC22 homolog B2 [Source:HGNC Symbol;Acc:HGNC:53890]
ENSG00000138646	1524.48	5347.3	-1.81055	0.00959121	0.444334	HERC5	HECT and RLD domain containing E3 ubiquitin protein ligase 5 [Source:HGNC Symbol;Acc:HGNC:24368]
ENSG00000143858	17.5211	4.65553	1.90431	0.00960968	1	SYT2	synaptotagmin 2 [Source:HGNC Symbol;Acc:HGNC:11510]
ENSG00000139410	88.4193	208.379	-1.23729	0.00973328	0.445162	SDSL	serine dehydratase like [Source:HGNC Symbol;Acc:HGNC:30404]
ENSG00000251411	5.57718	18.7427	-1.75581	0.00973508	0.445162	AC093827.3	actin related protein 2/3 complex, subunit 1A, 41kDa (ARPC1A) pseudogene
ENSG00000121858	765.595	3379.94	-2.14243	0.00974034	0.445162	TNFSF10	TNF superfamily member 10 [Source:HGNC Symbol;Acc:HGNC:11925]
ENSG00000161640	70.8278	153.316	-1.11406	0.00974325	0.445162	SIGLEC11	sialic acid binding Ig like lectin 11 [Source:HGNC Symbol;Acc:HGNC:15622]
ENSG00000149131	39.4644	214.674	-2.44474	0.00975737	0.445162	SERPING1	serpin family G member 1 [Source:HGNC Symbol;Acc:HGNC:1228]
ENSG00000174837	4.298	17.0296	-1.99849	0.00996455	1	ADGRE1	adhesion G protein-coupled receptor E1 [Source:HGNC Symbol;Acc:HGNC:3336]
ENSG00000108387	15.6099	47.1851	-1.59743	0.0100724	0.449201	2026-09-04	septin 4 [Source:HGNC Symbol;Acc:HGNC:9165]
ENSG00000168785	66.4044	145.858	-1.13543	0.0101452	0.449201	TSPAN5	tetraspanin 5 [Source:HGNC Symbol;Acc:HGNC:17753]
ENSG00000162654	942.122	3826.97	-2.02228	0.010296	0.451882	GBP4	guanylate binding protein 4 [Source:HGNC Symbol;Acc:HGNC:20480]
ENSG00000187944	12.8183	37.6013	-1.5583	0.0104015	0.452532	C2orf66	chromosome 2 open reading frame 66 [Source:HGNC Symbol;Acc:HGNC:33809]
ENSG00000260645	6.1558	0.326941	4.08842	0.0104135	1	AL359715.2	novel transcript
ENSG00000117266	58.9736	158.083	-1.42162	0.0105151	0.452532	CDK18	cyclin dependent kinase 18 [Source:HGNC Symbol;Acc:HGNC:8751]
ENSG00000162614	18.3485	86.4481	-2.24009	0.0105236	0.452532	NEXN	nexilin F-actin binding protein [Source:HGNC Symbol;Acc:HGNC:29557]
ENSG00000165072	0.306352	6.31434	-4.17636	0.0108208	1	MAMDC2	MAM domain containing 2 [Source:HGNC Symbol;Acc:HGNC:23673]
ENSG00000198133	299.913	608.326	-1.02087	0.010859	0.459715	TMEM229B	transmembrane protein 229B [Source:HGNC Symbol;Acc:HGNC:20130]
ENSG00000170837	11.7947	1.701	2.805	0.0109082	1	GPR27	G protein-coupled receptor 27 [Source:HGNC Symbol;Acc:HGNC:4482]
ENSG00000137726	2.90636	19.7551	-2.76382	0.0111038	1	FXYD6	FXYD domain containing ion transport regulator 6 [Source:HGNC Symbol;Acc:HGNC:4030]
ENSG00000232618	0.306352	5.71471	-4.02992	0.0111191	1	AL355304.1	novel transcript
ENSG00000172243	116.762	295.64	-1.34065	0.0115026	0.470573	CLEC7A	C-type lectin domain containing 7A [Source:HGNC Symbol;Acc:HGNC:14558]
ENSG00000243232	25.835	60.9619	-1.24449	0.0120909	0.490499	PCDHAC2	protocadherin alpha subfamily C, 2 [Source:HGNC Symbol;Acc:HGNC:8677]
ENSG00000138759	17.5116	71.5067	-2.03027	0.0126528	0.501105	FRAS1	Fraser extracellular matrix complex subunit 1 [Source:HGNC Symbol;Acc:HGNC:19185]
ENSG00000154645	177.591	461.04	-1.37584	0.0126988	0.501602	CHODL	chondrolectin [Source:HGNC Symbol;Acc:HGNC:17807]
ENSG00000162738	0.63959	7.37353	-3.51088	0.0127881	1	VANGL2	VANGL planar cell polarity protein 2 [Source:HGNC Symbol;Acc:HGNC:15511]
ENSG00000269720	35.8185	77.2472	-1.11233	0.0129078	0.505583	CCDC194	coiled-coil domain containing 194 [Source:HGNC Symbol;Acc:HGNC:53438]
ENSG00000226751	8.87812	34.133	-1.94806	0.0129343	0.505583	AF127936.1	novel transcript
ENSG00000128383	2.64886	17.8055	-2.76	0.0129778	1	APOBEC3A	apolipoprotein B mRNA editing enzyme catalytic subunit 3A [Source:HGNC Symbol;Acc:HGNC:17343]
ENSG00000166278	60.7893	140.586	-1.21099	0.0130685	0.50608	C2	complement C2 [Source:HGNC Symbol;Acc:HGNC:1248]
ENSG00000188372	33.1571	12.7311	1.37655	0.0130938	0.50608	ZP3	zona pellucida glycoprotein 3 [Source:HGNC Symbol;Acc:HGNC:13189]
ENSG00000185433	2.23989	12.0532	-2.41757	0.0131079	1	LINC00158	long intergenic non-protein coding RNA 158 [Source:HGNC Symbol;Acc:HGNC:1283]
ENSG00000017483	64.687	143.72	-1.1543	0.0131298	0.50608	SLC38A5	solute carrier family 38 member 5 [Source:HGNC Symbol;Acc:HGNC:18070]
ENSG00000163328	36.5251	88.1281	-1.27063	0.0131767	0.50608	GPR155	G protein-coupled receptor 155 [Source:HGNC Symbol;Acc:HGNC:22951]
ENSG00000215068	25.4635	74.2474	-1.54336	0.0135072	0.506089	AC025171.2	uncharacterized LOC153684 [Source:NCBI gene;Acc:153684]
ENSG00000234362	39.0865	100.272	-1.3627	0.0135163	0.506089	LINC01914	long intergenic non-protein coding RNA 1914 [Source:HGNC Symbol;Acc:HGNC:52733]
ENSG00000228043	0	4.04987	-4.49388	0.0135237	1	AC114763.1	novel transcript
ENSG00000138347	55.8896	122.906	-1.14012	0.0135831	0.506089	MYPN	myopalladin [Source:HGNC Symbol;Acc:HGNC:23246]
ENSG00000169245	1547.1	10286.5	-2.73314	0.0137064	0.506089	CXCL10	C-X-C motif chemokine ligand 10 [Source:HGNC Symbol;Acc:HGNC:10637]
ENSG00000284734	0.999712	10.2859	-3.38377	0.0138043	1	AC099063.4	novel transcript, antisense to GBP4
ENSG00000180340	25.7805	8.75362	1.56276	0.0141403	0.506553	FZD2	frizzled class receptor 2 [Source:HGNC Symbol;Acc:HGNC:4040]
ENSG00000279348	64.9283	27.8579	1.22523	0.014231	0.506574	AC012513.3	TEC
ENSG00000176046	14.4951	53.531	-1.88403	0.0142757	0.506574	NUPR1	nuclear protein 1, transcriptional regulator [Source:HGNC Symbol;Acc:HGNC:29990]
ENSG00000010030	68.3564	310.369	-2.18364	0.0143096	0.506574	ETV7	ETS variant 7 [Source:HGNC Symbol;Acc:HGNC:18160]
ENSG00000223511	15.4289	43.9157	-1.50709	0.0144519	0.50744	AL683807.1	novel transcript
ENSG00000202533	10.6647	25.4864	-1.25444	0.0146051	0.50744	RF00019	-
ENSG00000257433	7.41037	22.4355	-1.59439	0.0146066	0.50744	AC004241.1	uncharacterized LOC105369748 [Source:NCBI gene;Acc:105369748]
ENSG00000000971	25.7123	75.052	-1.54873	0.0147059	0.50744	CFH	complement factor H [Source:HGNC Symbol;Acc:HGNC:4883]
ENSG00000267589	8.56497	0.998907	3.0954	0.0147817	1	AC011444.4	ribosomal protein L32 (RPL32) pseudogene
ENSG00000227200	19.0089	6.70758	1.50305	0.014898	0.512887	AL162724.1	novel transcript
ENSG00000231010	0.338159	5.70264	-4.02733	0.0151597	1	AL121672.1	novel transcript
ENSG00000226360	26.4776	11.4294	1.20917	0.015423	0.528537	RPL10AP6	ribosomal protein L10a pseudogene 6 [Source:HGNC Symbol;Acc:HGNC:36504]
ENSG00000233674	3.911	0	4.39441	0.0157924	1	AL451062.2	SMT3 suppressor of mif two 3 (yeast) family pseudogene
ENSG00000164100	30.9017	13.4453	1.20246	0.0160996	0.543046	NDST3	N-deacetylase and N-sulfotransferase 3 [Source:HGNC Symbol;Acc:HGNC:7682]
ENSG00000284624	0	4.38887	-4.60988	0.0163316	1	AC092902.5	novel transcript
ENSG00000249502	16.8864	37.4612	-1.15052	0.0163446	0.546634	AC006160.1	novel transcript
ENSG00000270248	4.47485	0	4.59223	0.0163915	1	AC011468.4	transmembrane protein 50B (TMEM50B) pseudogene
ENSG00000285621	3.87919	0	4.38452	0.0167931	1	AL138999.2	novel transcript, antisense to STARD13
ENSG00000170684	11.7868	25.952	-1.14248	0.0168915	0.555987	ZNF296	zinc finger protein 296 [Source:HGNC Symbol;Acc:HGNC:15981]
ENSG00000235513	12.1518	29.7427	-1.29797	0.0169648	0.555987	AL035681.1	novel transcript, antisense to L3MBTL2
ENSG00000260461	4.12685	14.7531	-1.82297	0.017098	1	AL133355.1	novel transcript, overlapping to OBFC1
ENSG00000232821	12.0761	3.35379	1.84366	0.0172465	1	AC003986.2	novel transcript
ENSG00000177294	8.16507	20.7827	-1.35209	0.0174178	0.56589	FBXO39	F-box protein 39 [Source:HGNC Symbol;Acc:HGNC:28565]
ENSG00000163121	2.66855	16.8367	-2.67207	0.0176649	1	NEURL3	neuralized E3 ubiquitin protein ligase 3 [Source:HGNC Symbol;Acc:HGNC:25162]
ENSG00000205002	8.06245	1.01096	2.99797	0.0176838	1	AARD	alanine and arginine rich domain containing protein [Source:HGNC Symbol;Acc:HGNC:33842]
ENSG00000224786	0	4.00165	-4.4792	0.0177694	1	CETN4P	centrin 4, pseudogene [Source:HGNC Symbol;Acc:HGNC:35450]
ENSG00000214562	15.0657	4.35873	1.78428	0.0178814	1	NUTM2D	NUT family member 2D [Source:HGNC Symbol;Acc:HGNC:23447]
ENSG00000144619	4.82513	16.9934	-1.81243	0.0180431	1	CNTN4	contactin 4 [Source:HGNC Symbol;Acc:HGNC:2174]
ENSG00000183785	3.1491	12.7673	-1.99757	0.0183555	1	TUBA8	tubulin alpha 8 [Source:HGNC Symbol;Acc:HGNC:12410]
ENSG00000128591	4.91563	14.7892	-1.5951	0.0186286	1	FLNC	filamin C [Source:HGNC Symbol;Acc:HGNC:3756]
ENSG00000253259	0	3.70485	-4.36591	0.0187593	1	AC103726.1	novel transcript
ENSG00000273474	0.338159	5.03069	-3.84663	0.0190804	1	AL157392.4	novel transcript, antisense to FRMD4A
ENSG00000054654	5.21214	0.326941	3.84708	0.0190912	1	SYNE2	spectrin repeat containing nuclear envelope protein 2 [Source:HGNC Symbol;Acc:HGNC:17084]
ENSG00000258935	4.32261	0	4.53535	0.0191759	1	AL096869.1	novel transcript, antisense & intronic to TTC7B
ENSG00000040608	7.85115	25.4623	-1.7005	0.0192628	0.593707	RTN4R	reticulon 4 receptor [Source:HGNC Symbol;Acc:HGNC:18601]
ENSG00000161905	0.666475	7.01041	-3.41984	0.0194051	1	ALOX15	arachidonate 15-lipoxygenase [Source:HGNC Symbol;Acc:HGNC:433]
ENSG00000236308	11.6766	2.72402	2.10858	0.0194744	1	AL138921.2	novel transcript, antisense to CHUK
ENSG00000137502	37.8611	15.4491	1.29455	0.0195232	0.596781	RAB30	RAB30, member RAS oncogene family [Source:HGNC Symbol;Acc:HGNC:9770]
ENSG00000198237	1.25229	9.33518	-2.87055	0.0198956	1	AC131392.1	glucuronidase, beta (GUSB) pseudogene
ENSG00000163915	11.2676	2.36092	2.25834	0.019968	1	IGF2BP2-AS1	IGF2BP2 antisense RNA 1 [Source:HGNC Symbol;Acc:HGNC:32674]
ENSG00000183549	7.18732	28.0733	-1.96932	0.0200088	0.60429	ACSM5	acyl-CoA synthetase medium chain family member 5 [Source:HGNC Symbol;Acc:HGNC:26060]
ENSG00000171346	1.32083	8.47489	-2.69263	0.0201898	1	KRT15	keratin 15 [Source:HGNC Symbol;Acc:HGNC:6421]
ENSG00000225796	0.644512	6.37461	-3.29783	0.0208263	1	MTND4P23	MT-ND4 pseudogene 23 [Source:HGNC Symbol;Acc:HGNC:42210]
ENSG00000255389	3.22483	14.3659	-2.15178	0.0210515	1	Z97989.1	chromosome 6 open reading frame 3
ENSG00000135094	119.058	533.694	-2.16482	0.0210594	0.627184	SDS	serine dehydratase [Source:HGNC Symbol;Acc:HGNC:10691]
ENSG00000114455	7.03813	0.69005	3.37735	0.0211501	1	HHLA2	HERV-H LTR-associating 2 [Source:HGNC Symbol;Acc:HGNC:4905]
ENSG00000280219	0.977749	7.12493	-2.86496	0.0214077	1	AC093908.1	TEC
ENSG00000255221	0.333237	8.22778	-4.55735	0.0215494	1	CARD17	caspase recruitment domain family member 17 [Source:HGNC Symbol;Acc:HGNC:33827]
ENSG00000036565	5.01597	19.3061	-1.95918	0.0218059	0.635126	SLC18A1	solute carrier family 18 member A1 [Source:HGNC Symbol;Acc:HGNC:10934]
ENSG00000177721	10.8336	29.6462	-1.45808	0.0218889	0.635498	ANXA2R	annexin A2 receptor [Source:HGNC Symbol;Acc:HGNC:33463]
ENSG00000142583	120.697	245.458	-1.02535	0.0219379	0.635692	SLC2A5	solute carrier family 2 member 5 [Source:HGNC Symbol;Acc:HGNC:11010]
ENSG00000113209	132.137	63.2505	1.06345	0.0220069	0.63646	PCDHB5	protocadherin beta 5 [Source:HGNC Symbol;Acc:HGNC:8690]
ENSG00000183908	10.439	2.69991	1.95163	0.0221799	1	LRRC55	leucine rich repeat containing 55 [Source:HGNC Symbol;Acc:HGNC:32324]
ENSG00000141753	87.6415	211.191	-1.26895	0.0222299	0.640574	IGFBP4	insulin like growth factor binding protein 4 [Source:HGNC Symbol;Acc:HGNC:5473]
ENSG00000133800	3.60464	0	4.27549	0.0224538	1	LYVE1	lymphatic vessel endothelial hyaluronan receptor 1 [Source:HGNC Symbol;Acc:HGNC:14687]
ENSG00000197561	20.2654	41.6121	-1.03885	0.0228232	0.652154	ELANE	elastase, neutrophil expressed [Source:HGNC Symbol;Acc:HGNC:3309]
ENSG00000116748	0.306352	5.77497	-4.04298	0.0228354	1	AMPD1	adenosine monophosphate deaminase 1 [Source:HGNC Symbol;Acc:HGNC:468]
ENSG00000167476	3.25664	13.2449	-2.0226	0.0229644	1	JSRP1	junctional sarcoplasmic reticulum protein 1 [Source:HGNC Symbol;Acc:HGNC:24963]
ENSG00000100298	0	3.66868	-4.35394	0.0229716	1	APOBEC3H	apolipoprotein B mRNA editing enzyme catalytic subunit 3H [Source:HGNC Symbol;Acc:HGNC:24100]
ENSG00000259216	0	3.66868	-4.35394	0.0229716	1	AC084757.1	oxidation resistance 1 (OXR1) pseudogene
ENSG00000196092	24.9966	141.977	-2.50757	0.0231358	0.653156	PAX5	paired box 5 [Source:HGNC Symbol;Acc:HGNC:8619]
ENSG00000154655	0.63959	6.10796	-3.23586	0.0232967	1	L3MBTL4	L3MBTL4, histone methyl-lysine binding protein [Source:HGNC Symbol;Acc:HGNC:26677]
ENSG00000267547	2.25693	12.2656	-2.43956	0.0233522	1	AC060766.4	novel transcript
ENSG00000164045	46.3727	20.8128	1.15756	0.023772	0.656795	CDC25A	cell division cycle 25A [Source:HGNC Symbol;Acc:HGNC:1725]
ENSG00000204778	6.11415	21.8614	-1.83621	0.0239195	0.656795	CBWD4P	COBW domain containing 4 pseudogene [Source:HGNC Symbol;Acc:HGNC:18520]
ENSG00000088882	39.5735	18.7246	1.07718	0.0259425	0.674646	CPXM1	carboxypeptidase X, M14 family member 1 [Source:HGNC Symbol;Acc:HGNC:15771]
ENSG00000177335	15.7156	33.8347	-1.10129	0.0259819	0.674646	C8orf31	chromosome 8 open reading frame 31 (putative) [Source:HGNC Symbol;Acc:HGNC:26731]
ENSG00000168672	44.4739	114.502	-1.36577	0.0261139	0.674646	FAM84B	family with sequence similarity 84 member B [Source:HGNC Symbol;Acc:HGNC:24166]
ENSG00000197077	10.3186	31.2809	-1.60912	0.0262853	0.676604	KIAA1671	KIAA1671 [Source:HGNC Symbol;Acc:HGNC:29345]
ENSG00000221263	0.306352	5.44203	-3.95693	0.0263149	1	MIR548P	microRNA 548p [Source:HGNC Symbol;Acc:HGNC:35351]
ENSG00000155792	6.90786	1.01699	2.76676	0.0267928	1	DEPTOR	DEP domain containing MTOR interacting protein [Source:HGNC Symbol;Acc:HGNC:22953]
ENSG00000266980	4.01134	0	4.42674	0.0268107	1	AC087289.1	novel transcript, antisense to UNK
ENSG00000144481	422.706	867.299	-1.03663	0.0268146	0.684429	TRPM8	transient receptor potential cation channel subfamily M member 8 [Source:HGNC Symbol;Acc:HGNC:17961]
ENSG00000159403	1.33787	7.73663	-2.55507	0.0269717	1	C1R	complement C1r [Source:HGNC Symbol;Acc:HGNC:1246]
ENSG00000238912	0	3.35982	-4.22547	0.027057	1	RF00019	-
ENSG00000249412	0.306352	4.6917	-3.74611	0.0272927	1	AC010285.1	novel transcript
ENSG00000274276	4.01134	26.9056	-2.75477	0.0274461	0.688906	CBSL	cystathionine-beta-synthase like [Source:HGNC Symbol;Acc:HGNC:51829]
ENSG00000246375	1.30606	11.5213	-3.14557	0.0274874	1	AC107067.1	uncharacterized LOC105369192 [Source:NCBI gene;Acc:105369192]
ENSG00000240057	13.7351	4.7158	1.54043	0.0274931	1	AC078785.1	novel transcript
ENSG00000215367	8.89024	2.00384	2.13854	0.0275262	1	TMED11P	transmembrane p24 trafficking protein 11, pseudogene [Source:HGNC Symbol;Acc:HGNC:35401]
ENSG00000131203	37.994	114.219	-1.59009	0.0278973	0.696736	IDO1	indoleamine 2,3-dioxygenase 1 [Source:HGNC Symbol;Acc:HGNC:6059]
ENSG00000203325	9.8093	2.69389	1.86237	0.0280495	1	AL445248.1	novel transcript
ENSG00000088827	1304.21	3729.32	-1.51581	0.0280705	0.699897	SIGLEC1	sialic acid binding Ig like lectin 1 [Source:HGNC Symbol;Acc:HGNC:11127]
ENSG00000285632	14.6272	5.07891	1.52992	0.0283078	1	AC084024.4	novel transcript
ENSG00000235781	9.7188	2.68785	1.8538	0.0286235	1	LINC02569	long intergenic non-protein coding RNA 2569 [Source:HGNC Symbol;Acc:HGNC:39760]
ENSG00000237943	3.66826	13.04	-1.84721	0.028746	1	PRKCQ-AS1	PRKCQ antisense RNA 1 [Source:HGNC Symbol;Acc:HGNC:44689]
ENSG00000135480	2.98702	10.7936	-1.86743	0.0288079	1	KRT7	keratin 7 [Source:HGNC Symbol;Acc:HGNC:6445]
ENSG00000182263	5.24659	0.326941	3.85528	0.0292763	1	FIGN	fidgetin, microtubule severing factor [Source:HGNC Symbol;Acc:HGNC:13285]
ENSG00000279652	0.333237	4.3527	-3.63833	0.030372	1	Z82217.1	novel transcript
ENSG00000254838	64.2482	143.075	-1.15553	0.0305296	0.727381	GVINP1	GTPase, very large interferon inducible pseudogene 1 [Source:HGNC Symbol;Acc:HGNC:25813]
ENSG00000128253	1.97746	10.6007	-2.43374	0.0307577	1	RFPL2	ret finger protein like 2 [Source:HGNC Symbol;Acc:HGNC:9979]
ENSG00000213888	31.5584	15.7821	1.00128	0.030838	0.729406	LINC01521	long intergenic non-protein coding RNA 1521 [Source:HGNC Symbol;Acc:HGNC:26029]
ENSG00000147044	3.92312	21.7227	-2.47254	0.0308643	0.729406	CASK	calcium/calmodulin dependent serine protein kinase [Source:HGNC Symbol;Acc:HGNC:1497]
ENSG00000180846	10.5027	23.3485	-1.15604	0.0309451	0.729406	CSNK1G2-AS1	CSNK1G2 antisense RNA 1 [Source:HGNC Symbol;Acc:HGNC:28604]
ENSG00000261757	4.63616	0.345025	3.6741	0.0314011	1	AC005592.1	novel transcript
ENSG00000267102	6.4864	20.0082	-1.62561	0.0314264	0.734881	AC060766.1	RAB32, member RAS oncogene family (RAB32) pseudogene
ENSG00000171847	0.919056	7.05261	-2.88962	0.0315139	1	FAM90A1	family with sequence similarity 90 member A1 [Source:HGNC Symbol;Acc:HGNC:25526]
ENSG00000163884	2.64394	12.2521	-2.21927	0.0315567	1	KLF15	Kruppel like factor 15 [Source:HGNC Symbol;Acc:HGNC:14536]
ENSG00000144730	17.3151	39.6051	-1.19717	0.0317541	0.738054	IL17RD	interleukin 17 receptor D [Source:HGNC Symbol;Acc:HGNC:17616]
ENSG00000188710	4.53354	0.345025	3.64728	0.0318099	1	QRFP	pyroglutamylated RFamide peptide [Source:HGNC Symbol;Acc:HGNC:29982]
ENSG00000171517	5.64572	15.8062	-1.49822	0.0321094	1	LPAR3	lysophosphatidic acid receptor 3 [Source:HGNC Symbol;Acc:HGNC:14298]
ENSG00000228923	1.00463	6.79197	-2.77979	0.0322145	1	AP000355.1	novel transcript
ENSG00000171132	33.6403	73.7683	-1.13495	0.0322551	0.743185	PRKCE	protein kinase C epsilon [Source:HGNC Symbol;Acc:HGNC:9401]
ENSG00000276026	3.48726	0	4.23463	0.0323142	1	AL031665.2	uncharacterized LOC105372493 [Source:NCBI gene;Acc:105372493]
ENSG00000232259	0.950864	6.38668	-2.7248	0.0323263	1	AL158166.2	novel transcript
ENSG00000154040	25.6226	12.0652	1.08466	0.0323935	0.743466	CABYR	calcium binding tyrosine phosphorylation regulated [Source:HGNC Symbol;Acc:HGNC:15569]
ENSG00000278817	0.306352	4.34064	-3.63501	0.033025	1	AC007325.4	protein DGCR6 [Source:NCBI gene;Acc:102724770]
ENSG00000162267	3.26156	11.3631	-1.80482	0.0335404	1	ITIH3	inter-alpha-trypsin inhibitor heavy chain 3 [Source:HGNC Symbol;Acc:HGNC:6168]
ENSG00000174123	3.91592	12.0471	-1.62581	0.0338131	1	TLR10	toll like receptor 10 [Source:HGNC Symbol;Acc:HGNC:15634]
ENSG00000227782	13.2129	4.01973	1.70903	0.0340004	1	AC002553.1	novel transcript, antisense to NCOR1
ENSG00000152932	6.45951	0.653882	3.27876	0.0340837	1	RAB3C	RAB3C, member RAS oncogene family [Source:HGNC Symbol;Acc:HGNC:30269]
ENSG00000254340	4.27604	0.338994	3.55872	0.0346112	1	AC022784.5	novel transcript
ENSG00000106328	1.62226	7.73661	-2.25208	0.0346786	1	FSCN3	fascin actin-bundling protein 3 [Source:HGNC Symbol;Acc:HGNC:3961]
ENSG00000171180	0	4.94027	-4.78343	0.034765	1	OR2M4	olfactory receptor family 2 subfamily M member 4 [Source:HGNC Symbol;Acc:HGNC:8270]
ENSG00000244682	10.2133	24.1124	-1.24696	0.0349834	0.771721	FCGR2C	Fc fragment of IgG receptor IIc (gene/pseudogene) [Source:HGNC Symbol;Acc:HGNC:15626]
ENSG00000277511	38.6188	77.1387	-1.00222	0.0352555	0.774217	AC116407.2	novel transcript
ENSG00000230838	1.62226	8.37847	-2.36805	0.0352898	1	LINC01614	long intergenic non-protein coding RNA 1614 [Source:HGNC Symbol;Acc:HGNC:51847]
ENSG00000227289	3.26156	0	4.13234	0.0353273	1	HSFY3P	heat shock transcription factor Y-linked 3, pseudogene [Source:HGNC Symbol;Acc:HGNC:37119]
ENSG00000224934	11.8455	3.69278	1.67551	0.0353314	1	AL391684.1	novel transcript
ENSG00000161643	37.9959	82.4315	-1.11677	0.0353324	0.774217	SIGLEC16	sialic acid binding Ig like lectin 16 (gene/pseudogene) [Source:HGNC Symbol;Acc:HGNC:24851]
ENSG00000005187	5.87634	0.653882	3.13832	0.0354957	1	ACSM3	acyl-CoA synthetase medium chain family member 3 [Source:HGNC Symbol;Acc:HGNC:10522]
ENSG00000260908	14.8332	4.7339	1.65228	0.0355815	1	AC009093.3	phospholipase A2, group X (PLA2G10) pseudogene
ENSG00000110324	185.566	409.289	-1.14156	0.0357378	0.780821	IL10RA	interleukin 10 receptor subunit alpha [Source:HGNC Symbol;Acc:HGNC:5964]
ENSG00000265485	3.03359	14.9534	-2.31924	0.0359655	1	LINC01915	long intergenic non-protein coding RNA 1915 [Source:HGNC Symbol;Acc:HGNC:52734]
ENSG00000271228	1.64915	8.34227	-2.35139	0.0360543	1	AL121655.1	novel transcript, antisense to DPY30
ENSG00000079385	1.59538	11.5153	-2.84391	0.0362604	1	CEACAM1	carcinoembryonic antigen related cell adhesion molecule 1 [Source:HGNC Symbol;Acc:HGNC:1814]
ENSG00000274967	3.20779	0	4.11202	0.0363087	1	RF00019	-
ENSG00000215159	3.20779	0	4.11202	0.0363087	1	AC025262.1	novel transcript
ENSG00000285569	3.20779	0	4.11202	0.0363087	1	AC099344.3	novel transcript
ENSG00000224751	4.59451	0.338994	3.6635	0.0363568	1	SHMT1P1	serine hydroxymethyltransferase 1 (soluble) pseudogene 1 [Source:HGNC Symbol;Acc:HGNC:10851]
ENSG00000285253	4.18554	0.338994	3.53385	0.0363619	1	AC090517.4	zinc finger protein 280D [Source:NCBI gene;Acc:54816]
ENSG00000136250	11.8583	26.0002	-1.12432	0.0368174	0.792136	AOAH	acyloxyacyl hydrolase [Source:HGNC Symbol;Acc:HGNC:548]
ENSG00000232995	12.3457	25.4563	-1.04527	0.0371268	0.794023	RGS5	regulator of G protein signaling 5 [Source:NCBI gene;Acc:8490]
ENSG00000223177	18.0085	37.413	-1.05919	0.0371336	0.794023	RNA5SP39	RNA, 5S ribosomal pseudogene 39 [Source:HGNC Symbol;Acc:HGNC:42615]
ENSG00000134962	0.338159	4.03781	-3.52858	0.0378391	1	KLB	klotho beta [Source:HGNC Symbol;Acc:HGNC:15527]
ENSG00000121594	16.5948	39.5208	-1.25405	0.0380427	0.802694	CD80	CD80 molecule [Source:HGNC Symbol;Acc:HGNC:1700]
ENSG00000248863	3.30814	0	4.14988	0.0384818	1	AC097376.1	glucose-fructose oxidoreductase domain containing 2 (GFOD2) pseudogene
ENSG00000279609	0	3.32365	-4.21197	0.0389011	1	AL158070.2	tec
ENSG00000180061	24.8849	50.1803	-1.01505	0.0389418	0.809716	TMEM150B	transmembrane protein 150B [Source:HGNC Symbol;Acc:HGNC:34415]
ENSG00000153157	5.96192	16.7449	-1.50106	0.0390198	1	SYCP2L	synaptonemal complex protein 2 like [Source:HGNC Symbol;Acc:HGNC:21537]
ENSG00000234367	10.8189	3.06302	1.82549	0.0406592	1	PFN1P3	profilin 1 pseudogene 3 [Source:HGNC Symbol;Acc:HGNC:42987]
ENSG00000235586	1.00956	6.35654	-2.68502	0.0409131	1	AC011247.2	novel transcript
ENSG00000109927	0	3.0148	-4.06985	0.0410263	1	TECTA	tectorin alpha [Source:HGNC Symbol;Acc:HGNC:11720]
ENSG00000238062	3.18091	0	4.10149	0.0410695	1	SPATA3-AS1	SPATA3 antisense RNA 1 (head to head) [Source:HGNC Symbol;Acc:HGNC:28013]
ENSG00000129451	18.9809	47.0631	-1.31639	0.041284	0.833259	KLK10	kallikrein related peptidase 10 [Source:HGNC Symbol;Acc:HGNC:6358]
ENSG00000223309	11.1869	3.38393	1.73345	0.0414721	1	RNU6-722P	RNA, U6 small nuclear 722, pseudogene [Source:HGNC Symbol;Acc:HGNC:47685]
ENSG00000258435	0.338159	4.35269	-3.63804	0.0416448	1	AC048337.1	novel transcript
ENSG00000233610	0.333237	4.3527	-3.63798	0.0416833	1	LINC00462	long intergenic non-protein coding RNA 462 [Source:HGNC Symbol;Acc:HGNC:42811]
ENSG00000257243	9.81422	3.0148	1.69646	0.0418842	1	AC020612.1	Protein DJ-1 (PARK7) pseudogene
ENSG00000205584	4.60208	0.326941	3.66559	0.0420524	1	AC211476.1	FK506 binding protein 6, 36kDa (FKBP6 ) pseudogene
ENSG00000214872	26.2485	56.8081	-1.11891	0.0421482	0.838762	SMTNL1	smoothelin like 1 [Source:HGNC Symbol;Acc:HGNC:32394]
ENSG00000280143	0.333237	4.03178	-3.52683	0.0422174	1	AP000892.3	novel transcript
ENSG00000284649	0	3.37186	-4.22987	0.042233	1	AC009093.8	BTG3 associated nuclear protein (BANP) pseudogene
ENSG00000278464	3.24944	0	4.12767	0.0425869	1	AC068506.1	novel transcript
ENSG00000244411	4.56271	0.326941	3.65509	0.0425999	1	KRTAP5-7	keratin associated protein 5-7 [Source:HGNC Symbol;Acc:HGNC:23602]
ENSG00000279569	11.0427	2.69992	2.0399	0.0429218	1	AC020763.4	novel transcript
ENSG00000254995	11.0052	25.7154	-1.22116	0.0435497	0.851995	STX16-NPEPL1	STX16-NPEPL1 readthrough (NMD candidate) [Source:HGNC Symbol;Acc:HGNC:41993]
ENSG00000245534	0.338159	4.33462	-3.63291	0.0436489	1	RORA-AS1	RORA antisense RNA 1 [Source:HGNC Symbol;Acc:HGNC:51410]
ENSG00000122859	3.28125	0	4.13985	0.0438637	1	NEUROG3	neurogenin 3 [Source:HGNC Symbol;Acc:HGNC:13806]
ENSG00000143552	14.9476	5.0548	1.5592	0.0439506	1	NUP210L	nucleoporin 210 like [Source:HGNC Symbol;Acc:HGNC:29915]
ENSG00000285813	12.8899	27.998	-1.1145	0.0439882	0.854025	AP000813.1	novel transcript, antisense to MSANTD4
ENSG00000248885	0	3.0389	-4.07951	0.0440936	1	AC118465.1	septin family pseudogene
ENSG00000108700	91.7519	449.406	-2.29272	0.0442015	0.854025	CCL8	C-C motif chemokine ligand 8 [Source:HGNC Symbol;Acc:HGNC:10635]
ENSG00000134247	39.5879	13.6035	1.53986	0.0442181	0.854025	PTGFRN	prostaglandin F2 receptor inhibitor [Source:HGNC Symbol;Acc:HGNC:9601]
ENSG00000248719	1.2841	6.36859	-2.30041	0.0444055	1	AC021127.1	putative novel transript
ENSG00000274011	5.94487	15.8122	-1.42037	0.0447211	1	RF00017	-
ENSG00000181819	12.0738	3.71087	1.70213	0.044781	1	KCTD9P2	potassium channel tetramerization domain containing 9 pseudogene 2 [Source:HGNC Symbol;Acc:HGNC:29274]
ENSG00000105270	21.8123	8.75965	1.31613	0.0449676	0.859447	CLIP3	CAP-Gly domain containing linker protein 3 [Source:HGNC Symbol;Acc:HGNC:24314]
ENSG00000188676	2.93325	0	3.97937	0.0450264	1	IDO2	indoleamine 2,3-dioxygenase 2 [Source:HGNC Symbol;Acc:HGNC:27269]
ENSG00000079435	22.706	10.4185	1.1192	0.0451023	0.859447	LIPE	lipase E, hormone sensitive type [Source:HGNC Symbol;Acc:HGNC:6621]
ENSG00000285838	1.865	8.72348	-2.19513	0.0451714	1	AL646090.2	novel transcript
ENSG00000250267	6.29023	1.02301	2.62617	0.0454125	1	AC021237.1	novel transcript
ENSG00000239823	5.77107	1.01096	2.51837	0.0455658	1	RF00019	-
ENSG00000175518	1.89188	10.5826	-2.46913	0.0455802	1	UBQLNL	ubiquilin like [Source:HGNC Symbol;Acc:HGNC:28294]
ENSG00000236483	0.333237	4.41296	-3.65481	0.0457588	1	MTND2P40	MT-ND2 pseudogene 40 [Source:HGNC Symbol;Acc:HGNC:52084]
ENSG00000159899	8.25862	1.67087	2.30525	0.0457618	1	NPR2	natriuretic peptide receptor 2 [Source:HGNC Symbol;Acc:HGNC:7944]
ENSG00000273183	2.63182	10.0071	-1.93684	0.0460566	1	AC093726.2	novel transcript, antisense to PAXIP1
ENSG00000179044	26.3326	55.6177	-1.0829	0.0466582	0.868908	EXOC3L1	exocyst complex component 3 like 1 [Source:HGNC Symbol;Acc:HGNC:27540]
ENSG00000177272	22.6109	9.36531	1.27001	0.0468554	0.869344	KCNA3	potassium voltage-gated channel subfamily A member 3 [Source:HGNC Symbol;Acc:HGNC:6221]
ENSG00000276868	2.96013	0	3.99052	0.0468618	1	AL353626.2	lymphocyte-specific protein 1 (LSP1) pseudogene
ENSG00000243519	3.33994	0	4.16243	0.0470636	1	IGLVIVOR22-2	immunoglobulin lambda variable (IV)/OR22-2 (pseudogene) [Source:HGNC Symbol;Acc:HGNC:15695]
ENSG00000123685	2.29858	10.2798	-2.16977	0.0471549	1	BATF3	basic leucine zipper ATF-like transcription factor 3 [Source:HGNC Symbol;Acc:HGNC:28915]
ENSG00000178878	24.8217	12.4163	1.00038	0.0471552	0.872572	APOLD1	apolipoprotein L domain containing 1 [Source:HGNC Symbol;Acc:HGNC:25268]
ENSG00000107562	5.00121	20.7781	-2.06469	0.0472479	0.872572	CXCL12	C-X-C motif chemokine ligand 12 [Source:HGNC Symbol;Acc:HGNC:10672]
ENSG00000179796	58.9126	121.714	-1.04937	0.0477475	0.876149	LRRC3B	leucine rich repeat containing 3B [Source:HGNC Symbol;Acc:HGNC:28105]
ENSG00000177990	4.40139	0.345025	3.61059	0.0481763	1	DPY19L2	dpy-19 like 2 [Source:HGNC Symbol;Acc:HGNC:19414]
ENSG00000224358	20.1461	7.70045	1.38838	0.0481902	0.879969	AL451074.2	uncharacterized LOC100147773 [Source:NCBI gene;Acc:100147773]
ENSG00000272144	2.96998	12.2596	-2.05578	0.0483362	1	AC025171.4	novel transcript
ENSG00000148935	9.36852	2.71197	1.7954	0.0484701	1	GAS2	growth arrest specific 2 [Source:HGNC Symbol;Acc:HGNC:4167]
ENSG00000241954	0.666475	5.76895	-3.13239	0.0488376	1	AL021937.4	novel transcript
ENSG00000232036	0	3.05699	-4.08687	0.0489573	1	AL078645.2	novel pseudogene
ENSG00000207997	0	4.11014	-4.51367	0.0494267	1	MIR644A	microRNA 644a [Source:HGNC Symbol;Acc:HGNC:32900]
ENSG00000170542	10.817	32.105	-1.5655	0.0496607	0.886334	SERPINB9	serpin family B member 9 [Source:HGNC Symbol;Acc:HGNC:8955]
ENSG00000185480	21.1772	10.3943	1.0233	0.0499927	0.889088	PARPBP	PARP1 binding protein [Source:HGNC Symbol;Acc:HGNC:26074]

## Sheet: Euk_Mca_vs_Mgo
Table S2. DEG list: M. camsae vs M. gordonae
Macrophage transcriptome: M. camsae-infected vs M. gordonae-infected (24 hpi)
gene_id	Mca	Mgo	log2FoldChange	pvalue	padj	gene_name	gene_description
ENSG00000196656	69.1241	328.487	-2.24466	2.25578e-09	6.65297e-05	AC004057.1	ribosomal protein S26 (RPS26) pseudogene
ENSG00000241945	2.6855	38.4459	-3.84714	0.000134321	0.999961	PWP2	PWP2, small subunit processome component [Source:HGNC Symbol;Acc:HGNC:9711]
ENSG00000230795	6.65592	0	5.19419	0.00172163	0.999961	HLA-K	major histocompatibility complex, class I, K (pseudogene) [Source:HGNC Symbol;Acc:HGNC:4969]
ENSG00000275882	17.9328	74.2733	-2.04973	0.00807076	0.999961	IKBKGP1	inhibitor of nuclear factor kappa B kinase subunit gamma pseudogene 1 [Source:HGNC Symbol;Acc:HGNC:24455]
ENSG00000226186	0.313833	6.68312	-4.22219	0.00882004	0.999961	ELOCP21	elongin C pseudogene 21 [Source:HGNC Symbol;Acc:HGNC:38157]
ENSG00000278416	4.6196	0	4.6691	0.0088785	0.999961	PMS2P2	PMS1 homolog 2, mismatch repair system component pseudogene 2 [Source:HGNC Symbol;Acc:HGNC:9127]
ENSG00000087842	38.5663	18.4765	1.06541	0.0114242	0.999961	PIR	pirin [Source:HGNC Symbol;Acc:HGNC:30048]
ENSG00000274615	10.3407	33.1401	-1.68526	0.0119976	0.999961	AC233968.1	aminopeptidase puromycin sensitive pseudogene [Source:NCBI gene;Acc:440434]
ENSG00000269981	0	4.29876	-4.54967	0.0123575	0.999961	AL627309.7	novel pseudogene
ENSG00000101210	9.54765	1.67536	2.52848	0.0137957	0.999961	EEF1A2	eukaryotic translation elongation factor 1 alpha 2 [Source:HGNC Symbol;Acc:HGNC:3192]
ENSG00000180846	10.7151	26.1569	-1.29044	0.0138569	0.999961	CSNK1G2-AS1	CSNK1G2 antisense RNA 1 [Source:HGNC Symbol;Acc:HGNC:28604]
ENSG00000227382	0	6.08785	-5.05546	0.0157702	0.999961	EIF4A2P2	eukaryotic translation initiation factor 4A2 pseudogene 2 [Source:HGNC Symbol;Acc:HGNC:45099]
ENSG00000231703	1.33199	8.86895	-2.73782	0.0157702	0.999961	AL354993.1	novel transcript, antisense to TSHZ2
ENSG00000134504	35.6033	15.9122	1.16727	0.0165984	0.999961	KCTD1	potassium channel tetramerization domain containing 1 [Source:HGNC Symbol;Acc:HGNC:18249]
ENSG00000228415	0	4.32128	-4.55646	0.0166495	0.999961	PTMAP1	prothymosin alpha pseudogene 1 [Source:HGNC Symbol;Acc:HGNC:9624]
ENSG00000234261	8.21566	21.3403	-1.37137	0.0169045	0.999961	AL138720.1	novel transcript
ENSG00000254154	0.658597	6.89258	-3.37989	0.0172562	0.999961	CRYZL2P-SEC16B	CRYZL2P-SEC16B readthrough [Source:HGNC Symbol;Acc:HGNC:53757]
ENSG00000261055	6.10673	0.312261	4.11466	0.0174315	0.999961	AL450468.2	novel transcript
ENSG00000166535	0	4.19457	-4.51913	0.017682	0.999961	A2ML1	alpha-2-macroglobulin like 1 [Source:HGNC Symbol;Acc:HGNC:23336]
ENSG00000254995	11.2338	30.3923	-1.43292	0.0180498	0.999961	STX16-NPEPL1	STX16-NPEPL1 readthrough (NMD candidate) [Source:HGNC Symbol;Acc:HGNC:41993]
ENSG00000240929	3.33334	12.3968	-1.90039	0.0184414	0.999961	HIST2H2BB	histone cluster 2 H2B family member b (pseudogene) [Source:HGNC Symbol;Acc:HGNC:20654]
ENSG00000267595	5.02085	15.6855	-1.65092	0.018444	0.999961	AC060780.3	breast cancer 1, early onset (BRCA1) pseudogene
ENSG00000223692	0.658597	7.04469	-3.40658	0.020345	0.999961	DIP2A-IT1	DIP2A intronic transcript 1 [Source:HGNC Symbol;Acc:HGNC:41430]
ENSG00000237877	1.67138	11.083	-2.735	0.0206514	0.999961	LINC01473	long intergenic non-protein coding RNA 1473 [Source:HGNC Symbol;Acc:HGNC:51109]
ENSG00000253816	4.66667	16.9543	-1.86523	0.0219622	0.999961	AC138866.1	glucuronidase, beta (GUSB) pseudogene
ENSG00000281756	0.653219	6.48459	-3.29864	0.0224924	0.999961	C2-AS1	C2 antisense RNA 1 [Source:HGNC Symbol;Acc:HGNC:49464]
ENSG00000279356	2.0269	9.63711	-2.25986	0.0225232	0.999961	AC007610.4	novel transcript
ENSG00000279652	0.339386	5.34114	-3.89911	0.0225232	0.999961	Z82217.1	novel transcript
ENSG00000168350	4.07935	0	4.48409	0.0227595	0.999961	DEGS2	delta 4-desaturase, sphingolipid 2 [Source:HGNC Symbol;Acc:HGNC:20113]
ENSG00000224389	11.2459	2.99762	1.9177	0.023162	0.999961	C4B	complement C4B (Chido blood group) [Source:HGNC Symbol;Acc:HGNC:1324]
ENSG00000272092	20.4542	7.68047	1.42333	0.0232769	0.999961	AC087623.2	novel transcript
ENSG00000184613	10.7102	2.31114	2.22018	0.0245734	0.999961	NELL2	neural EGFL like 2 [Source:HGNC Symbol;Acc:HGNC:7751]
ENSG00000285287	3.70903	0	4.34784	0.0247238	0.999961	AL354855.1	novel pseudogene similar to avian transmembrane protein 180
ENSG00000198658	12.3098	3.56018	1.7773	0.0256788	0.999961	ABHD17AP1	abhydrolase domain containing 17A pseudogene 1 [Source:HGNC Symbol;Acc:HGNC:28394]
ENSG00000246898	3.56513	13.4772	-1.90332	0.0256873	0.999961	LINC00920	long intergenic non-protein coding RNA 920 [Source:HGNC Symbol;Acc:HGNC:48611]
ENSG00000279569	11.2921	1.95804	2.52726	0.0257079	0.999961	AC020763.4	novel transcript
ENSG00000262903	12.3717	27.8379	-1.17158	0.025744	0.999961	AC027796.4	uncharacterized LOC105371492 [Source:NCBI gene;Acc:105371492]
ENSG00000281469	0.313833	4.86132	-3.77016	0.0261536	0.999961	AC019226.1	TEC
ENSG00000196660	4.67608	0.343241	3.72193	0.0266567	0.999961	SLC30A10	solute carrier family 30 member 10 [Source:HGNC Symbol;Acc:HGNC:25355]
ENSG00000158402	11.1531	2.91454	1.92824	0.0277827	0.999961	CDC25C	cell division cycle 25C [Source:HGNC Symbol;Acc:HGNC:1727]
ENSG00000231760	0.68415	5.9544	-3.1494	0.0279392	0.999961	AL355312.2	novel transcript
ENSG00000232358	0.344764	5.36226	-3.90447	0.028134	0.999961	AL050404.1	novel transcript
ENSG00000208003	0.678772	6.69159	-3.31735	0.028545	0.999961	MIR549A	microRNA 549a [Source:HGNC Symbol;Acc:HGNC:32803]
ENSG00000241162	6.36226	0.64564	3.28044	0.0286772	0.999961	RN7SL617P	RNA, 7SL, cytoplasmic 617, pseudogene [Source:HGNC Symbol;Acc:HGNC:46633]
ENSG00000267309	13.0962	28.6592	-1.1351	0.029323	0.999961	AC092295.2	uncharacterized LOC728752 [Source:NCBI gene;Acc:728752]
ENSG00000243967	18.6573	7.59878	1.29723	0.029497	0.999961	NBPF5P	NBPF member 5, pseudogene [Source:HGNC Symbol;Acc:HGNC:24491]
ENSG00000225439	23.8166	9.88034	1.26689	0.029578	0.999961	BOLA3-AS1	BOLA3 divergent transcript [Source:HGNC Symbol;Acc:HGNC:42922]
ENSG00000231887	7.16119	1.01	2.84976	0.029876	0.999961	PRH1	proline rich protein HaeIII subfamily 1 [Source:HGNC Symbol;Acc:HGNC:9366]
ENSG00000141448	1.70769	9.72298	-2.52484	0.0302469	0.999961	GATA6	GATA binding protein 6 [Source:HGNC Symbol;Acc:HGNC:4174]
ENSG00000015568	87.3937	37.7338	1.21448	0.030354	0.999961	RGPD5	RANBP2-like and GRIP domain containing 5 [Source:HGNC Symbol;Acc:HGNC:32418]
ENSG00000243415	3.72921	0	4.35505	0.0304137	0.999961	AC107021.1	novel transcript, antisense to PLOD2
ENSG00000261757	4.72719	0.333379	3.73526	0.0310088	0.999961	AC005592.1	novel transcript
ENSG00000283296	2.32056	10.1813	-2.13283	0.0310743	0.999961	MIR4256	microRNA 4256 [Source:HGNC Symbol;Acc:HGNC:38388]
ENSG00000276026	3.56513	0	4.29868	0.0314969	0.999961	AL031665.2	uncharacterized LOC105372493 [Source:NCBI gene;Acc:105372493]
ENSG00000276384	3.85341	0	4.41178	0.0315835	0.999961	AC016876.3	novel transcript, antisense to TNFSF12
ENSG00000228816	8.69357	23.4888	-1.43295	0.0316957	0.999961	AK3P5	adenylate kinase 3 pseudogene 5 [Source:HGNC Symbol;Acc:HGNC:39064]
ENSG00000236138	6.58463	18.4747	-1.48754	0.0323001	0.999961	DUX4L26	double homeobox 4 like 26 [Source:HGNC Symbol;Acc:HGNC:50807]
ENSG00000249839	17.9893	47.2875	-1.39243	0.0334052	0.999961	AC011330.1	histidine acid phosphatase domain containing 2A (HISPPD2A) pseudogene
ENSG00000240925	0.339386	4.70396	-3.71413	0.033565	0.999961	RPS20P31	ribosomal protein S20 pseudogene 31 [Source:HGNC Symbol;Acc:HGNC:35767]
ENSG00000249412	0.313833	4.56032	-3.67671	0.0335658	0.999961	AC010285.1	novel transcript
ENSG00000275989	0	3.59256	-4.29333	0.0335984	0.999961	AL442128.1	sperm acrosome associated 7 (SPACA7) pseudogene
ENSG00000254317	16.0188	5.86993	1.44122	0.0341328	0.999961	AC022973.4	novel transcript
ENSG00000106511	2.98857	10.9734	-1.87352	0.0361403	0.999961	MEOX2	mesenchyme homeobox 2 [Source:HGNC Symbol;Acc:HGNC:7014]
ENSG00000258777	0.339386	4.69271	-3.71135	0.0361884	0.999961	HIF1A-AS1	HIF1A antisense RNA 1 [Source:HGNC Symbol;Acc:HGNC:43014]
ENSG00000260287	5.12306	18.4663	-1.86413	0.0365885	0.999961	TBC1D3G	TBC1 domain family member 3G [Source:HGNC Symbol;Acc:HGNC:29860]
ENSG00000270072	0.344764	4.65466	-3.70154	0.0366257	0.999961	AC090559.2	novel transcript
ENSG00000278892	0	3.26904	-4.15714	0.0366516	0.999961	AP002371.1	novel transcript
ENSG00000233436	6.8366	18.1346	-1.39566	0.0367274	0.999961	BTBD18	BTB domain containing 18 [Source:HGNC Symbol;Acc:HGNC:37214]
ENSG00000249715	0.344764	4.25792	-3.57646	0.0374202	0.999961	FER1L5	fer-1 like family member 5 [Source:HGNC Symbol;Acc:HGNC:19044]
ENSG00000254398	6.46177	0.624522	3.32072	0.0380021	0.999961	AC055876.2	hect domain and RLD 2 (HERC2) pseudogene
ENSG00000258301	8.59136	19.9885	-1.21677	0.0383217	0.999961	VASH1-AS1	VASH1 antisense RNA 1 [Source:HGNC Symbol;Acc:HGNC:53215]
ENSG00000177688	8.29232	20.4525	-1.30548	0.0384539	0.999961	SUMO4	small ubiquitin-like modifier 4 [Source:HGNC Symbol;Acc:HGNC:21181]
ENSG00000164176	10.8079	2.35338	2.2087	0.0387101	0.999961	EDIL3	EGF like repeats and discoidin domains 3 [Source:HGNC Symbol;Acc:HGNC:3173]
ENSG00000229628	23.8548	11.5444	1.04919	0.0391623	0.999961	AC073115.1	novel transcript
ENSG00000185839	18.8891	8.17121	1.20547	0.0392506	0.999961	AL035411.1	adenylate kinase 2 (AK2) pseudogene
ENSG00000008735	7.46917	1.30114	2.50659	0.0397912	0.999961	MAPK8IP2	mitogen-activated protein kinase 8 interacting protein 2 [Source:HGNC Symbol;Acc:HGNC:6883]
ENSG00000226397	4.47032	0	4.62483	0.0401981	0.999961	C12orf77	chromosome 12 open reading frame 77 [Source:HGNC Symbol;Acc:HGNC:27282]
ENSG00000238062	3.2513	0	4.16527	0.040573	0.999961	SPATA3-AS1	SPATA3 antisense RNA 1 (head to head) [Source:HGNC Symbol;Acc:HGNC:28013]
ENSG00000270276	9.0805	28.7374	-1.65705	0.0409174	0.999961	HIST2H4B	histone cluster 2 H4 family member b [Source:HGNC Symbol;Acc:HGNC:29607]
ENSG00000178201	7.83997	18.9869	-1.26828	0.0409986	0.999961	VN1R1	vomeronasal 1 receptor 1 [Source:HGNC Symbol;Acc:HGNC:13548]
ENSG00000256282	8.56043	1.98902	2.1132	0.0410028	0.999961	AC112694.1	mitochondrial carrier homolog 1 (C. elegans) (MTCH1)
ENSG00000008516	24.4004	11.5656	1.08149	0.0414565	0.999961	MMP25	matrix metallopeptidase 25 [Source:HGNC Symbol;Acc:HGNC:14246]
ENSG00000172426	16.2345	6.56767	1.3051	0.0415668	0.999961	RSPH9	radial spoke head 9 homolog [Source:HGNC Symbol;Acc:HGNC:21057]
ENSG00000215867	1.30644	6.92216	-2.39117	0.0420791	0.999961	KRT18P57	keratin 18 pseudogene 57 [Source:HGNC Symbol;Acc:HGNC:48884]
ENSG00000270339	3.32258	0	4.1922	0.0430303	0.999961	AC243756.1	peptidyl-prolyl cis-trans isomerase A-like 4C [Source:NCBI gene;Acc:105371242]
ENSG00000169744	0.997983	6.361	-2.66914	0.0432304	0.999961	LDB2	LIM domain binding 2 [Source:HGNC Symbol;Acc:HGNC:6533]
ENSG00000164116	9.95966	21.547	-1.11586	0.0435946	0.999961	GUCY1A1	guanylate cyclase 1 soluble subunit alpha 1 [Source:HGNC Symbol;Acc:HGNC:4685]
ENSG00000260339	17.5261	7.55655	1.21422	0.0436718	0.999961	HEXA-AS1	HEXA antisense RNA 1 [Source:HGNC Symbol;Acc:HGNC:25810]
ENSG00000239799	0	3.23806	-4.14515	0.0445288	0.999961	ITIH4-AS1	ITIH4 antisense RNA 1 [Source:HGNC Symbol;Acc:HGNC:40310]
ENSG00000261732	5.88031	15.4676	-1.38533	0.044854	0.999961	AL031708.1	novel transcript
ENSG00000168754	7.24323	1.64438	2.14144	0.0448838	0.999961	FAM178B	family with sequence similarity 178 member B [Source:HGNC Symbol;Acc:HGNC:28036]
ENSG00000199133	10.6949	23.491	-1.14087	0.0454775	0.999961	MIRLET7D	microRNA let-7d [Source:HGNC Symbol;Acc:HGNC:31481]
ENSG00000249942	11.879	24.9076	-1.06613	0.0469087	0.999961	AC239584.1	novel transcript
ENSG00000128591	5.01547	13.1677	-1.39704	0.0469318	0.999961	FLNC	filamin C [Source:HGNC Symbol;Acc:HGNC:3756]
ENSG00000232259	0.97243	5.96426	-2.5936	0.0476648	0.999961	AL158166.2	novel transcript
ENSG00000123901	2.98857	0	4.03944	0.0482627	0.999961	GPR83	G protein-coupled receptor 83 [Source:HGNC Symbol;Acc:HGNC:4523]
ENSG00000261136	11.5288	3.94566	1.54894	0.0490437	0.999961	AC023908.3	uncharacterized LOC105370941 [Source:NCBI gene;Acc:105370941]
ENSG00000249222	0	2.99762	-4.02805	0.0491777	0.999961	ATP5MGL	ATP synthase membrane subunit g like [Source:HGNC Symbol;Acc:HGNC:13213]
ENSG00000275516	0	2.98776	-4.02403	0.0494778	0.999961	AC100791.3	novel transcript, antisense to TBC1D16
ENSG00000214552	0.997983	6.10051	-2.61985	0.049984	0.999961	COPS8P2	COP9 signalosome subunit 8 pseudogene 2 [Source:HGNC Symbol;Acc:HGNC:45270]

## Sheet: Euk_Mca_vs_Mab
Table S2. DEG list: M. camsae vs M. abscessus
Macrophage transcriptome: M. camsae-infected vs M. abscessus-infected (24 hpi)
gene_id	Mca	Mab	log2FoldChange	pvalue	padj	gene_name	gene_description
ENSG00000121966	300.342	2815.55	-3.22873	6.04946e-42	9.83461e-38	CXCR4	C-X-C motif chemokine receptor 4 [Source:HGNC Symbol;Acc:HGNC:2561]
ENSG00000135245	43.8694	2737.33	-5.96313	6.21536e-40	5.05215e-36	HILPDA	hypoxia inducible lipid droplet associated [Source:HGNC Symbol;Acc:HGNC:28859]
ENSG00000186918	194.564	2237.6	-3.52279	1.10551e-37	5.99077e-34	ZNF395	zinc finger protein 395 [Source:HGNC Symbol;Acc:HGNC:18737]
ENSG00000142583	113.131	4036.65	-5.15842	1.21158e-28	4.92418e-25	SLC2A5	solute carrier family 2 member 5 [Source:HGNC Symbol;Acc:HGNC:11010]
ENSG00000113739	86.6873	1004.77	-3.53414	6.30555e-28	2.05019e-24	STC2	stanniocalcin 2 [Source:HGNC Symbol;Acc:HGNC:11374]
ENSG00000135766	696.652	5843.77	-3.06805	7.25109e-25	1.96468e-21	EGLN1	egl-9 family hypoxia inducible factor 1 [Source:HGNC Symbol;Acc:HGNC:1232]
ENSG00000151882	9.56676	218.191	-4.49948	1.39583e-22	3.24171e-19	CCL28	C-C motif chemokine ligand 28 [Source:HGNC Symbol;Acc:HGNC:17700]
ENSG00000099194	3658.13	29368.2	-3.00509	7.81966e-22	1.58905e-18	SCD	stearoyl-CoA desaturase [Source:HGNC Symbol;Acc:HGNC:10571]
ENSG00000079739	35.3809	361.087	-3.35401	9.5507e-22	1.68984e-18	PGM1	phosphoglucomutase 1 [Source:HGNC Symbol;Acc:HGNC:8905]
ENSG00000177181	34.1375	502.34	-3.87802	1.03946e-21	1.68984e-18	RIMKLA	ribosomal modification protein rimK like family member A [Source:HGNC Symbol;Acc:HGNC:28725]
ENSG00000114023	162.869	918.872	-2.49492	2.37201e-20	3.50561e-17	FAM162A	family with sequence similarity 162 member A [Source:HGNC Symbol;Acc:HGNC:17865]
ENSG00000109929	507.255	2567.2	-2.33997	4.24093e-20	5.7454e-17	SC5D	sterol-C5-desaturase [Source:HGNC Symbol;Acc:HGNC:10547]
ENSG00000187840	184.307	831.532	-2.17271	1.9454e-19	2.4328e-16	EIF4EBP1	eukaryotic translation initiation factor 4E binding protein 1 [Source:HGNC Symbol;Acc:HGNC:3288]
ENSG00000181458	258.061	1488.57	-2.52694	3.6092e-19	4.19105e-16	TMEM45A	transmembrane protein 45A [Source:HGNC Symbol;Acc:HGNC:25480]
ENSG00000162723	8.23684	171.816	-4.37969	6.41099e-19	6.94823e-16	SLAMF9	SLAM family member 9 [Source:HGNC Symbol;Acc:HGNC:18430]
ENSG00000258667	16.0835	505.34	-4.977	1.85777e-18	1.88761e-15	HIF1A-AS2	HIF1A antisense RNA 2 [Source:HGNC Symbol;Acc:HGNC:43015]
ENSG00000135678	7023.85	1759.26	1.99753	3.61584e-18	3.4578e-15	CPM	carboxypeptidase M [Source:HGNC Symbol;Acc:HGNC:2311]
ENSG00000026297	796.148	2338.23	-1.55426	2.25786e-17	2.03923e-14	RNASET2	ribonuclease T2 [Source:HGNC Symbol;Acc:HGNC:21686]
ENSG00000153721	102.819	707.923	-2.78105	1.14888e-16	9.83019e-14	CNKSR3	CNKSR family member 3 [Source:HGNC Symbol;Acc:HGNC:23034]
ENSG00000114757	1171.78	264.173	2.14624	1.90668e-16	1.54985e-13	PEX5L	peroxisomal biogenesis factor 5 like [Source:HGNC Symbol;Acc:HGNC:30024]
ENSG00000167772	66.5112	1311.53	-4.30152	5.18926e-16	4.01723e-13	ANGPTL4	angiopoietin like 4 [Source:HGNC Symbol;Acc:HGNC:16039]
ENSG00000170379	66.9128	684.675	-3.35682	6.3595e-16	4.69938e-13	TCAF2	TRPM8 channel associated factor 2 [Source:HGNC Symbol;Acc:HGNC:26878]
ENSG00000169710	3052.86	8940.68	-1.55029	7.655e-16	5.41075e-13	FASN	fatty acid synthase [Source:HGNC Symbol;Acc:HGNC:3594]
ENSG00000129521	3.36244	119.095	-5.1459	1.71111e-15	1.15906e-12	EGLN3	egl-9 family hypoxia inducible factor 3 [Source:HGNC Symbol;Acc:HGNC:14661]
ENSG00000136235	512.441	4727.13	-3.20581	2.15135e-15	1.39898e-12	GPNMB	glycoprotein nmb [Source:HGNC Symbol;Acc:HGNC:4462]
ENSG00000152952	472.415	8985.15	-4.24962	3.24384e-15	2.02827e-12	PLOD2	procollagen-lysine,2-oxoglutarate 5-dioxygenase 2 [Source:HGNC Symbol;Acc:HGNC:9082]
ENSG00000138640	22.6122	152.437	-2.75313	4.36798e-15	2.63001e-12	FAM13A	family with sequence similarity 13 member A [Source:HGNC Symbol;Acc:HGNC:19367]
ENSG00000145911	118.454	1230.56	-3.37761	6.13701e-15	3.56319e-12	N4BP3	NEDD4 binding protein 3 [Source:HGNC Symbol;Acc:HGNC:29852]
ENSG00000079308	286.841	2295.35	-3.00033	8.4793e-15	4.75338e-12	TNS1	tensin 1 [Source:HGNC Symbol;Acc:HGNC:11973]
ENSG00000122884	818.026	4511.39	-2.4635	1.36198e-14	7.38055e-12	P4HA1	prolyl 4-hydroxylase subunit alpha 1 [Source:HGNC Symbol;Acc:HGNC:8546]
ENSG00000119950	166.42	912.895	-2.45465	2.12625e-14	1.10706e-11	MXI1	MAX interactor 1, dimerization protein [Source:HGNC Symbol;Acc:HGNC:7534]
ENSG00000214517	478.126	1601.87	-1.7439	2.17913e-14	1.10706e-11	PPME1	protein phosphatase methylesterase 1 [Source:HGNC Symbol;Acc:HGNC:30178]
ENSG00000184602	45.7257	370.59	-3.01885	2.62323e-14	1.26897e-11	SNN	stannin [Source:HGNC Symbol;Acc:HGNC:11149]
ENSG00000164096	979.088	2830.79	-1.53168	2.65394e-14	1.26897e-11	C4orf3	chromosome 4 open reading frame 3 [Source:HGNC Symbol;Acc:HGNC:19225]
ENSG00000134333	7232.89	39610.9	-2.45326	3.06105e-14	1.42182e-11	LDHA	lactate dehydrogenase A [Source:HGNC Symbol;Acc:HGNC:6535]
ENSG00000117394	3411	22787.7	-2.73999	6.74579e-14	3.04629e-11	SLC2A1	solute carrier family 2 member 1 [Source:HGNC Symbol;Acc:HGNC:11005]
ENSG00000152256	506.154	3561.33	-2.8149	7.68876e-14	3.37827e-11	PDK1	pyruvate dehydrogenase kinase 1 [Source:HGNC Symbol;Acc:HGNC:8809]
ENSG00000114120	1357.1	6619.4	-2.286	8.32592e-14	3.49252e-11	SLC25A36	solute carrier family 25 member 36 [Source:HGNC Symbol;Acc:HGNC:25554]
ENSG00000127074	551.486	2009.11	-1.86483	8.37844e-14	3.49252e-11	RGS13	regulator of G protein signaling 13 [Source:HGNC Symbol;Acc:HGNC:9995]
ENSG00000113161	2963.46	9457.27	-1.67421	5.59485e-13	2.27389e-10	HMGCR	3-hydroxy-3-methylglutaryl-CoA reductase [Source:HGNC Symbol;Acc:HGNC:5006]
ENSG00000163872	646.456	2360.52	-1.86836	5.95261e-13	2.36028e-10	YEATS2	YEATS domain containing 2 [Source:HGNC Symbol;Acc:HGNC:25489]
ENSG00000112149	1816.05	4481.62	-1.30327	6.81399e-13	2.6375e-10	CD83	CD83 molecule [Source:HGNC Symbol;Acc:HGNC:1703]
ENSG00000147872	6384.06	15972.5	-1.32309	1.21253e-12	4.58421e-10	PLIN2	perilipin 2 [Source:HGNC Symbol;Acc:HGNC:248]
ENSG00000112972	2213.09	12041.2	-2.44393	1.50776e-12	5.57082e-10	HMGCS1	3-hydroxy-3-methylglutaryl-CoA synthase 1 [Source:HGNC Symbol;Acc:HGNC:5007]
ENSG00000171848	175.131	797.738	-2.18726	2.1908e-12	7.91463e-10	RRM2	ribonucleotide reductase regulatory subunit M2 [Source:HGNC Symbol;Acc:HGNC:10452]
ENSG00000162772	2589.21	7563.08	-1.54647	2.57613e-12	9.10437e-10	ATF3	activating transcription factor 3 [Source:HGNC Symbol;Acc:HGNC:785]
ENSG00000052802	2358.16	9755.87	-2.04869	3.18156e-12	1.10048e-09	MSMO1	methylsterol monooxygenase 1 [Source:HGNC Symbol;Acc:HGNC:10545]
ENSG00000131446	2939.56	6569.38	-1.16017	5.71965e-12	1.93717e-09	MGAT1	mannosyl (alpha-1,3-)-glycoprotein beta-1,2-N-acetylglucosaminyltransferase [Source:HGNC Symbol;Acc:HGNC:7044]
ENSG00000121858	717.638	36.6793	4.28913	6.26857e-12	2.07976e-09	TNFSF10	TNF superfamily member 10 [Source:HGNC Symbol;Acc:HGNC:11925]
ENSG00000151640	2.11757	111.52	-5.70867	9.44605e-12	3.07129e-09	DPYSL4	dihydropyrimidinase like 4 [Source:HGNC Symbol;Acc:HGNC:3016]
ENSG00000109107	57.0286	614.474	-3.43196	1.00459e-11	3.14494e-09	ALDOC	aldolase, fructose-bisphosphate C [Source:HGNC Symbol;Acc:HGNC:418]
ENSG00000059804	978.731	10726.3	-3.45413	1.00595e-11	3.14494e-09	SLC2A3	solute carrier family 2 member 3 [Source:HGNC Symbol;Acc:HGNC:11007]
ENSG00000102760	4349.42	15894.5	-1.86957	1.07485e-11	3.29695e-09	RGCC	regulator of cell cycle [Source:HGNC Symbol;Acc:HGNC:20369]
ENSG00000163516	360.323	1127.38	-1.64503	1.65281e-11	4.97589e-09	ANKZF1	ankyrin repeat and zinc finger domain containing 1 [Source:HGNC Symbol;Acc:HGNC:25527]
ENSG00000148926	826.206	3340.96	-2.01544	1.82883e-11	5.40568e-09	ADM	adrenomedullin [Source:HGNC Symbol;Acc:HGNC:259]
ENSG00000177150	266.706	1487.06	-2.47867	2.09879e-11	6.09288e-09	FAM210A	family with sequence similarity 210 member A [Source:HGNC Symbol;Acc:HGNC:28346]
ENSG00000176171	465.237	4385.94	-3.237	2.44542e-11	6.97459e-09	BNIP3	BCL2 interacting protein 3 [Source:HGNC Symbol;Acc:HGNC:1084]
ENSG00000139832	5.93623	127.869	-4.44071	2.561e-11	7.17831e-09	RAB20	RAB20, member RAS oncogene family [Source:HGNC Symbol;Acc:HGNC:18260]
ENSG00000147852	309.471	1181.75	-1.93274	2.78685e-11	7.67894e-09	VLDLR	very low density lipoprotein receptor [Source:HGNC Symbol;Acc:HGNC:12698]
ENSG00000162373	0.598509	154.68	-7.98917	2.89507e-11	7.8442e-09	BEND5	BEN domain containing 5 [Source:HGNC Symbol;Acc:HGNC:25668]
ENSG00000167419	1.51425	73.4631	-5.58801	3.30425e-11	8.80609e-09	LPO	lactoperoxidase [Source:HGNC Symbol;Acc:HGNC:6678]
ENSG00000171729	215.665	645.088	-1.58074	3.67941e-11	9.64778e-09	TMEM51	transmembrane protein 51 [Source:HGNC Symbol;Acc:HGNC:25488]
ENSG00000276141	9.81818	100.802	-3.35822	4.71114e-11	1.2157e-08	WHAMMP3	WAS protein homolog associated with actin, golgi membranes and microtubules pseudogene 3 [Source:HGNC Symbol;Acc:HGNC:27892]
ENSG00000134824	224.825	1437.8	-2.67747	5.9465e-11	1.5105e-08	FADS2	fatty acid desaturase 2 [Source:HGNC Symbol;Acc:HGNC:3575]
ENSG00000130775	1688.9	383.138	2.13799	9.37789e-11	2.34548e-08	THEMIS2	thymocyte selection associated family member 2 [Source:HGNC Symbol;Acc:HGNC:16839]
ENSG00000114480	2140.61	8548.45	-1.99752	1.20357e-10	2.9646e-08	GBE1	1,4-alpha-glucan branching enzyme 1 [Source:HGNC Symbol;Acc:HGNC:4180]
ENSG00000240694	59.4893	260.423	-2.12568	1.29976e-10	3.15376e-08	PNMA2	PNMA family member 2 [Source:HGNC Symbol;Acc:HGNC:9159]
ENSG00000099860	207.654	634.042	-1.6102	1.66041e-10	3.96959e-08	GADD45B	growth arrest and DNA damage inducible beta [Source:HGNC Symbol;Acc:HGNC:4096]
ENSG00000090339	5638.9	13248.6	-1.23234	1.87344e-10	4.41399e-08	ICAM1	intercellular adhesion molecule 1 [Source:HGNC Symbol;Acc:HGNC:5344]
ENSG00000188994	1629.83	4044.61	-1.31118	2.09506e-10	4.86564e-08	ZNF292	zinc finger protein 292 [Source:HGNC Symbol;Acc:HGNC:18410]
ENSG00000133639	9234.75	22412.2	-1.27911	2.1588e-10	4.88224e-08	BTG1	BTG anti-proliferation factor 1 [Source:HGNC Symbol;Acc:HGNC:1130]
ENSG00000171246	58.0172	278.085	-2.26312	2.16228e-10	4.88224e-08	NPTX1	neuronal pentraxin 1 [Source:HGNC Symbol;Acc:HGNC:7952]
ENSG00000125629	351.513	1524.88	-2.11681	2.71939e-10	6.05604e-08	INSIG2	insulin induced gene 2 [Source:HGNC Symbol;Acc:HGNC:20452]
ENSG00000205189	54.4101	332.208	-2.60745	2.87617e-10	6.31863e-08	ZBTB10	zinc finger and BTB domain containing 10 [Source:HGNC Symbol;Acc:HGNC:30953]
ENSG00000013588	8.95258	234.901	-4.71608	3.765e-10	8.08819e-08	GPRC5A	G protein-coupled receptor class C group 5 member A [Source:HGNC Symbol;Acc:HGNC:9836]
ENSG00000197930	1867.15	11361.6	-2.60524	3.78116e-10	8.08819e-08	ERO1A	endoplasmic reticulum oxidoreductase 1 alpha [Source:HGNC Symbol;Acc:HGNC:13280]
ENSG00000118777	30.7027	211.952	-2.78915	3.86333e-10	8.15664e-08	ABCG2	ATP binding cassette subfamily G member 2 (Junior blood group) [Source:HGNC Symbol;Acc:HGNC:74]
ENSG00000100311	20.6944	142.802	-2.78198	4.05309e-10	8.44758e-08	PDGFB	platelet derived growth factor subunit B [Source:HGNC Symbol;Acc:HGNC:8800]
ENSG00000225855	237.036	912.202	-1.9448	4.21034e-10	8.66424e-08	RUSC1-AS1	RUSC1 antisense RNA 1 [Source:HGNC Symbol;Acc:HGNC:26680]
ENSG00000089094	410.853	908.684	-1.14542	4.50512e-10	9.15498e-08	KDM2B	lysine demethylase 2B [Source:HGNC Symbol;Acc:HGNC:13610]
ENSG00000157514	92.9693	338.108	-1.86071	4.65691e-10	9.34659e-08	TSC22D3	TSC22 domain family member 3 [Source:HGNC Symbol;Acc:HGNC:3051]
ENSG00000112379	212.479	1001.35	-2.23624	5.36012e-10	1.06268e-07	ARFGEF3	ARFGEF family member 3 [Source:HGNC Symbol;Acc:HGNC:21213]
ENSG00000116641	173.336	487.355	-1.48949	5.8261e-10	1.14114e-07	DOCK7	dedicator of cytokinesis 7 [Source:HGNC Symbol;Acc:HGNC:19190]
ENSG00000204128	3.41282	124.554	-5.19666	7.85099e-10	1.51945e-07	C2orf72	chromosome 2 open reading frame 72 [Source:HGNC Symbol;Acc:HGNC:27418]
ENSG00000103043	1660.1	3570.76	-1.10495	8.17533e-10	1.5636e-07	VAC14	Vac14, PIKFYVE complex component [Source:HGNC Symbol;Acc:HGNC:25507]
ENSG00000183508	14.1358	87.9028	-2.62543	8.62441e-10	1.61301e-07	TENT5C	terminal nucleotidyltransferase 5C [Source:HGNC Symbol;Acc:HGNC:24712]
ENSG00000067057	652.264	1907.97	-1.54802	8.63209e-10	1.61301e-07	PFKP	phosphofructokinase, platelet [Source:HGNC Symbol;Acc:HGNC:8878]
ENSG00000136052	723.931	2230.53	-1.623	9.56284e-10	1.76663e-07	SLC41A2	solute carrier family 41 member 2 [Source:HGNC Symbol;Acc:HGNC:31045]
ENSG00000074800	6227.44	24216.3	-1.95926	9.97732e-10	1.82249e-07	ENO1	enolase 1 [Source:HGNC Symbol;Acc:HGNC:3350]
ENSG00000168062	283.921	37.1074	2.93249	1.02938e-09	1.84004e-07	BATF2	basic leucine zipper ATF-like transcription factor 2 [Source:HGNC Symbol;Acc:HGNC:25163]
ENSG00000137831	53.503	194.846	-1.86332	1.03511e-09	1.84004e-07	UACA	uveal autoantigen with coiled-coil domains and ankyrin repeats [Source:HGNC Symbol;Acc:HGNC:15947]
ENSG00000151014	69.9838	211.137	-1.59329	1.0413e-09	1.84004e-07	NOCT	nocturnin [Source:HGNC Symbol;Acc:HGNC:14254]
ENSG00000263535	39.2092	302.339	-2.94733	1.20084e-09	2.09914e-07	AK4P1	adenylate kinase 4 pseudogene 1 [Source:HGNC Symbol;Acc:HGNC:364]
ENSG00000187479	10.2719	238.312	-4.54014	1.21992e-09	2.10982e-07	C11orf96	chromosome 11 open reading frame 96 [Source:HGNC Symbol;Acc:HGNC:38675]
ENSG00000089775	255.715	584.328	-1.1926	1.23433e-09	2.11226e-07	ZBTB25	zinc finger and BTB domain containing 25 [Source:HGNC Symbol;Acc:HGNC:13112]
ENSG00000140853	2338.23	491.634	2.24874	1.2806e-09	2.16861e-07	NLRC5	NLR family CARD domain containing 5 [Source:HGNC Symbol;Acc:HGNC:29933]
ENSG00000025039	457.053	1168.99	-1.35528	1.59304e-09	2.66991e-07	RRAGD	Ras related GTP binding D [Source:HGNC Symbol;Acc:HGNC:19903]
ENSG00000134324	730.202	1639.68	-1.16721	1.82591e-09	3.02895e-07	LPIN1	lipin 1 [Source:HGNC Symbol;Acc:HGNC:13345]
ENSG00000109084	77.0466	388.378	-2.33614	2.17903e-09	3.57823e-07	TMEM97	transmembrane protein 97 [Source:HGNC Symbol;Acc:HGNC:28106]
ENSG00000143320	55.2884	820.474	-3.89279	2.23921e-09	3.64029e-07	CRABP2	cellular retinoic acid binding protein 2 [Source:HGNC Symbol;Acc:HGNC:2339]
ENSG00000136141	2271.14	5116.99	-1.17181	2.28071e-09	3.67104e-07	LRCH1	leucine rich repeats and calponin homology domain containing 1 [Source:HGNC Symbol;Acc:HGNC:20309]
ENSG00000056558	1805.65	5938.87	-1.71766	2.34792e-09	3.74217e-07	TRAF1	TNF receptor associated factor 1 [Source:HGNC Symbol;Acc:HGNC:12031]
ENSG00000104765	4176.76	24328.3	-2.54216	3.28952e-09	5.19201e-07	BNIP3L	BCL2 interacting protein 3 like [Source:HGNC Symbol;Acc:HGNC:1085]
ENSG00000183049	62.2006	249.619	-2.00183	3.74735e-09	5.85776e-07	CAMK1D	calcium/calmodulin dependent protein kinase ID [Source:HGNC Symbol;Acc:HGNC:19341]
ENSG00000131668	51.6439	254.799	-2.2979	4.12268e-09	6.38309e-07	BARX1	BARX homeobox 1 [Source:HGNC Symbol;Acc:HGNC:955]
ENSG00000048028	224.323	543.008	-1.27618	4.23416e-09	6.49384e-07	USP28	ubiquitin specific peptidase 28 [Source:HGNC Symbol;Acc:HGNC:12625]
ENSG00000138771	552.347	136.385	2.01688	4.33096e-09	6.58022e-07	SHROOM3	shroom family member 3 [Source:HGNC Symbol;Acc:HGNC:30422]
ENSG00000164849	15.0648	160.663	-3.41396	4.6353e-09	6.97741e-07	GPR146	G protein-coupled receptor 146 [Source:HGNC Symbol;Acc:HGNC:21718]
ENSG00000164105	100.785	393.083	-1.96113	4.73213e-09	7.02723e-07	SAP30	Sin3A associated protein 30 [Source:HGNC Symbol;Acc:HGNC:10532]
ENSG00000115548	2239.67	8380.58	-1.9037	4.75485e-09	7.02723e-07	KDM3A	lysine demethylase 3A [Source:HGNC Symbol;Acc:HGNC:20815]
ENSG00000104812	624.352	2651.32	-2.08611	5.24957e-09	7.68849e-07	GYS1	glycogen synthase 1 [Source:HGNC Symbol;Acc:HGNC:4706]
ENSG00000273604	206.136	784.238	-1.92777	6.55357e-09	9.51263e-07	EPOP	elongin BC and polycomb repressive complex 2 associated protein [Source:HGNC Symbol;Acc:HGNC:34493]
ENSG00000126603	116.568	300.631	-1.36601	7.29886e-09	1.0422e-06	GLIS2	GLIS family zinc finger 2 [Source:HGNC Symbol;Acc:HGNC:29450]
ENSG00000171766	517.885	1633.2	-1.65739	7.30829e-09	1.0422e-06	GATM	glycine amidinotransferase [Source:HGNC Symbol;Acc:HGNC:4175]
ENSG00000067064	1203.17	3690.04	-1.61693	7.41305e-09	1.04795e-06	IDI1	isopentenyl-diphosphate delta isomerase 1 [Source:HGNC Symbol;Acc:HGNC:5387]
ENSG00000232082	43.4529	149.523	-1.78391	7.84487e-09	1.09943e-06	RPS6KA2-IT1	RPS6KA2 intronic transcript 1 [Source:HGNC Symbol;Acc:HGNC:41378]
ENSG00000162433	496.561	4343.11	-3.12885	9.24692e-09	1.28485e-06	AK4	adenylate kinase 4 [Source:HGNC Symbol;Acc:HGNC:363]
ENSG00000158050	157.859	683.275	-2.114	9.40682e-09	1.29599e-06	DUSP2	dual specificity phosphatase 2 [Source:HGNC Symbol;Acc:HGNC:3068]
ENSG00000162924	1275.79	3865.39	-1.59911	9.5554e-09	1.3054e-06	REL	REL proto-oncogene, NF-kB subunit [Source:HGNC Symbol;Acc:HGNC:9954]
ENSG00000102144	9325.7	35684.4	-1.936	9.70691e-09	1.31504e-06	PGK1	phosphoglycerate kinase 1 [Source:HGNC Symbol;Acc:HGNC:8896]
ENSG00000167508	543.733	1582.5	-1.54193	1.01838e-08	1.36825e-06	MVD	mevalonate diphosphate decarboxylase [Source:HGNC Symbol;Acc:HGNC:7529]
ENSG00000162654	882.923	122.748	2.84305	1.09508e-08	1.45924e-06	GBP4	guanylate binding protein 4 [Source:HGNC Symbol;Acc:HGNC:20480]
ENSG00000130513	3157.19	10373.7	-1.71628	1.22383e-08	1.61754e-06	GDF15	growth differentiation factor 15 [Source:HGNC Symbol;Acc:HGNC:30142]
ENSG00000247095	111.886	673.049	-2.58966	1.32457e-08	1.73578e-06	MIR210HG	MIR210 host gene [Source:HGNC Symbol;Acc:HGNC:39524]
ENSG00000177606	1713.2	5058.63	-1.56192	1.33464e-08	1.73578e-06	JUN	Jun proto-oncogene, AP-1 transcription factor subunit [Source:HGNC Symbol;Acc:HGNC:6204]
ENSG00000120437	408.779	1532.09	-1.90687	1.53766e-08	1.98395e-06	ACAT2	acetyl-CoA acetyltransferase 2 [Source:HGNC Symbol;Acc:HGNC:94]
ENSG00000164949	3216.18	6691.81	-1.05694	1.61283e-08	2.06455e-06	GEM	GTP binding protein overexpressed in skeletal muscle [Source:HGNC Symbol;Acc:HGNC:4234]
ENSG00000111674	299.319	1893.47	-2.66136	1.63252e-08	2.07342e-06	ENO2	enolase 2 [Source:HGNC Symbol;Acc:HGNC:3353]
ENSG00000122861	2880.55	709.76	2.02001	1.66449e-08	2.08607e-06	PLAU	plasminogen activator, urokinase [Source:HGNC Symbol;Acc:HGNC:9052]
ENSG00000008294	8807.95	20761.2	-1.23697	1.66814e-08	2.08607e-06	SPAG9	sperm associated antigen 9 [Source:HGNC Symbol;Acc:HGNC:14524]
ENSG00000144560	1210.73	2669.4	-1.14029	1.75219e-08	2.17445e-06	VGLL4	vestigial like family member 4 [Source:HGNC Symbol;Acc:HGNC:28966]
ENSG00000101670	67.1806	407.596	-2.60294	2.7041e-08	3.33035e-06	LIPG	lipase G, endothelial type [Source:HGNC Symbol;Acc:HGNC:6623]
ENSG00000227825	310.151	101.729	1.60633	2.7355e-08	3.34368e-06	SLC9A7P1	solute carrier family 9 member 7 pseudogene 1 [Source:HGNC Symbol;Acc:HGNC:32679]
ENSG00000160752	1152.73	3114.48	-1.43417	2.8576e-08	3.46687e-06	FDPS	farnesyl diphosphate synthase [Source:HGNC Symbol;Acc:HGNC:3631]
ENSG00000186352	30.5703	139.577	-2.18775	3.3524e-08	4.03704e-06	ANKRD37	ankyrin repeat domain 37 [Source:HGNC Symbol;Acc:HGNC:29593]
ENSG00000179981	395.459	1099.98	-1.47564	3.659e-08	4.37385e-06	TSHZ1	teashirt zinc finger homeobox 1 [Source:HGNC Symbol;Acc:HGNC:10669]
ENSG00000118785	70636.5	188280	-1.4144	3.77684e-08	4.46464e-06	SPP1	secreted phosphoprotein 1 [Source:HGNC Symbol;Acc:HGNC:11255]
ENSG00000167851	172.334	1153.47	-2.7427	3.78987e-08	4.46464e-06	CD300A	CD300a molecule [Source:HGNC Symbol;Acc:HGNC:19319]
ENSG00000126804	1896.58	5466.8	-1.5271	3.91139e-08	4.57464e-06	ZBTB1	zinc finger and BTB domain containing 1 [Source:HGNC Symbol;Acc:HGNC:20259]
ENSG00000284930	31.1544	161.021	-2.36592	4.15085e-08	4.82003e-06	AC005280.2	uncharacterized LOC101928143 [Source:NCBI gene;Acc:101928143]
ENSG00000137752	434.464	118.745	1.8653	4.5254e-08	5.21769e-06	CASP1	caspase 1 [Source:HGNC Symbol;Acc:HGNC:1499]
ENSG00000145365	175.06	402.131	-1.19896	5.01779e-08	5.74466e-06	TIFA	TRAF interacting protein with forkhead associated domain [Source:HGNC Symbol;Acc:HGNC:19075]
ENSG00000196968	233.68	976.367	-2.06261	5.43805e-08	6.18226e-06	FUT11	fucosyltransferase 11 [Source:HGNC Symbol;Acc:HGNC:19233]
ENSG00000218565	327.516	72.0165	2.17522	5.50952e-08	6.22002e-06	AL592429.1	DnaJ (Hsp40) homolog, subfamily C, member 7 (DNAJC7) pseudogene
ENSG00000136514	244.811	27.849	3.12835	5.68412e-08	6.37288e-06	RTP4	receptor transporter protein 4 [Source:HGNC Symbol;Acc:HGNC:23992]
ENSG00000160271	87.3653	263.61	-1.59279	5.78176e-08	6.43795e-06	RALGDS	ral guanine nucleotide dissociation stimulator [Source:HGNC Symbol;Acc:HGNC:9842]
ENSG00000196415	14.2832	232.901	-4.03264	5.93927e-08	6.56834e-06	PRTN3	proteinase 3 [Source:HGNC Symbol;Acc:HGNC:9495]
ENSG00000168884	721.405	1718.37	-1.25186	6.56915e-08	7.21585e-06	TNIP2	TNFAIP3 interacting protein 2 [Source:HGNC Symbol;Acc:HGNC:19118]
ENSG00000147036	70.7318	270.001	-1.92812	7.14661e-08	7.79747e-06	LANCL3	LanC like 3 [Source:HGNC Symbol;Acc:HGNC:24767]
ENSG00000101654	1080.67	4029.79	-1.8986	7.40353e-08	8.02395e-06	RNMT	RNA guanine-7 methyltransferase [Source:HGNC Symbol;Acc:HGNC:10075]
ENSG00000177301	21.4332	315.671	-3.8841	9.03209e-08	9.72415e-06	KCNA2	potassium voltage-gated channel subfamily A member 2 [Source:HGNC Symbol;Acc:HGNC:6220]
ENSG00000104419	7973.41	28108.6	-1.81773	9.69342e-08	1.03675e-05	NDRG1	N-myc downstream regulated 1 [Source:HGNC Symbol;Acc:HGNC:7679]
ENSG00000171314	2233.95	5770.06	-1.36899	9.82957e-08	1.04444e-05	PGAM1	phosphoglycerate mutase 1 [Source:HGNC Symbol;Acc:HGNC:8888]
ENSG00000146278	1723.05	5882.25	-1.77125	1.01488e-07	1.07136e-05	PNRC1	proline rich nuclear receptor coactivator 1 [Source:HGNC Symbol;Acc:HGNC:17278]
ENSG00000124216	137.325	439.08	-1.67583	1.0283e-07	1.07852e-05	SNAI1	snail family transcriptional repressor 1 [Source:HGNC Symbol;Acc:HGNC:11128]
ENSG00000165140	2.48746	69.1765	-4.8133	1.20695e-07	1.25778e-05	FBP1	fructose-bisphosphatase 1 [Source:HGNC Symbol;Acc:HGNC:3606]
ENSG00000149485	1025.23	2418.27	-1.23843	1.34167e-07	1.38927e-05	FADS1	fatty acid desaturase 1 [Source:HGNC Symbol;Acc:HGNC:3574]
ENSG00000144320	424.491	1128.4	-1.41076	1.3701e-07	1.40973e-05	LNPK	lunapark, ER junction formation factor [Source:HGNC Symbol;Acc:HGNC:21610]
ENSG00000146592	89.0922	327.14	-1.87688	1.44469e-07	1.47713e-05	CREB5	cAMP responsive element binding protein 5 [Source:HGNC Symbol;Acc:HGNC:16844]
ENSG00000069667	11.6783	131.534	-3.4923	1.53624e-07	1.56092e-05	RORA	RAR related orphan receptor A [Source:HGNC Symbol;Acc:HGNC:10258]
ENSG00000197969	514.741	1073.72	-1.0601	1.59435e-07	1.6099e-05	VPS13A	vacuolar protein sorting 13 homolog A [Source:HGNC Symbol;Acc:HGNC:1908]
ENSG00000064225	173.112	547.422	-1.66208	1.76083e-07	1.76703e-05	ST3GAL6	ST3 beta-galactoside alpha-2,3-sialyltransferase 6 [Source:HGNC Symbol;Acc:HGNC:18080]
ENSG00000251322	96.6805	429.204	-2.15214	1.79813e-07	1.79339e-05	SHANK3	SH3 and multiple ankyrin repeat domains 3 [Source:HGNC Symbol;Acc:HGNC:14294]
ENSG00000163032	147.346	39.4261	1.9034	1.81656e-07	1.80072e-05	VSNL1	visinin like 1 [Source:HGNC Symbol;Acc:HGNC:12722]
ENSG00000101230	131.303	458.935	-1.80568	1.8407e-07	1.81359e-05	ISM1	isthmin 1 [Source:HGNC Symbol;Acc:HGNC:16213]
ENSG00000111186	321.81	92.2918	1.80258	1.93298e-07	1.89304e-05	WNT5B	Wnt family member 5B [Source:HGNC Symbol;Acc:HGNC:16265]
ENSG00000235601	5.20835	59.1506	-3.50025	1.96223e-07	1.90952e-05	BARX1-DT	BARX1 divergent transcript [Source:HGNC Symbol;Acc:HGNC:50673]
ENSG00000155380	367.081	781.286	-1.0901	1.9733e-07	1.90952e-05	SLC16A1	solute carrier family 16 member 1 [Source:HGNC Symbol;Acc:HGNC:10922]
ENSG00000179604	85.2581	318.189	-1.89661	2.03831e-07	1.96075e-05	CDC42EP4	CDC42 effector protein 4 [Source:HGNC Symbol;Acc:HGNC:17147]
ENSG00000198133	280.978	51.6627	2.43087	2.09939e-07	2.00764e-05	TMEM229B	transmembrane protein 229B [Source:HGNC Symbol;Acc:HGNC:20130]
ENSG00000113721	381.907	97.6192	1.97498	2.1703e-07	2.06136e-05	PDGFRB	platelet derived growth factor receptor beta [Source:HGNC Symbol;Acc:HGNC:8804]
ENSG00000163602	1751.37	4387.75	-1.32475	2.18093e-07	2.06136e-05	RYBP	RING1 and YY1 binding protein [Source:HGNC Symbol;Acc:HGNC:10480]
ENSG00000215252	375.398	1221.77	-1.70251	2.27727e-07	2.13998e-05	GOLGA8B	golgin A8 family member B [Source:HGNC Symbol;Acc:HGNC:31973]
ENSG00000171522	2615.69	5761.81	-1.13933	2.43096e-07	2.27127e-05	PTGER4	prostaglandin E receptor 4 [Source:HGNC Symbol;Acc:HGNC:9596]
ENSG00000133985	196.175	78.1141	1.33262	2.48484e-07	2.30835e-05	TTC9	tetratricopeptide repeat domain 9 [Source:HGNC Symbol;Acc:HGNC:20267]
ENSG00000145780	971.475	2547.63	-1.39063	2.55995e-07	2.36461e-05	FEM1C	fem-1 homolog C [Source:HGNC Symbol;Acc:HGNC:16933]
ENSG00000196656	63.292	275.961	-2.12207	2.75807e-07	2.53322e-05	AC004057.1	ribosomal protein S26 (RPS26) pseudogene
ENSG00000225205	54.2314	231.397	-2.09359	2.91566e-07	2.66292e-05	AC078883.1	novel transcript
ENSG00000240065	667.555	152.759	2.12301	3.09642e-07	2.81221e-05	PSMB9	proteasome subunit beta 9 [Source:HGNC Symbol;Acc:HGNC:9546]
ENSG00000272870	10.2	67.2986	-2.72498	3.31152e-07	2.9906e-05	AC097534.2	uncharacterized LOC105377540 [Source:NCBI gene;Acc:105377540]
ENSG00000172893	247.741	1136.45	-2.1983	3.32963e-07	2.9906e-05	DHCR7	7-dehydrocholesterol reductase [Source:HGNC Symbol;Acc:HGNC:2860]
ENSG00000175265	1562.58	6192.27	-1.98646	3.72631e-07	3.3285e-05	GOLGA8A	golgin A8 family member A [Source:HGNC Symbol;Acc:HGNC:31972]
ENSG00000143344	487.814	185.617	1.39475	3.80772e-07	3.38263e-05	RGL1	ral guanine nucleotide dissociation stimulator like 1 [Source:HGNC Symbol;Acc:HGNC:30281]
ENSG00000166483	234.087	702.092	-1.5854	3.89869e-07	3.44462e-05	WEE1	WEE1 G2 checkpoint kinase [Source:HGNC Symbol;Acc:HGNC:12761]
ENSG00000221963	3041.74	653.597	2.21795	4.27928e-07	3.76044e-05	APOL6	apolipoprotein L6 [Source:HGNC Symbol;Acc:HGNC:14870]
ENSG00000275895	148.125	555.983	-1.90701	4.5972e-07	4.0181e-05	U2AF1L5	U2 small nuclear RNA auxiliary factor 1 like 5 [Source:HGNC Symbol;Acc:HGNC:51830]
ENSG00000142949	59.6821	251.94	-2.07802	4.84173e-07	4.2092e-05	PTPRF	protein tyrosine phosphatase, receptor type F [Source:HGNC Symbol;Acc:HGNC:9670]
ENSG00000277443	956.744	2702.97	-1.49855	4.94226e-07	4.27374e-05	MARCKS	myristoylated alanine rich protein kinase C substrate [Source:HGNC Symbol;Acc:HGNC:6759]
ENSG00000110921	79.558	354.776	-2.15988	5.02468e-07	4.32202e-05	MVK	mevalonate kinase [Source:HGNC Symbol;Acc:HGNC:7530]
ENSG00000121068	181.23	52.2657	1.80109	5.7106e-07	4.88617e-05	TBX2	T-box 2 [Source:HGNC Symbol;Acc:HGNC:11597]
ENSG00000186654	26.9478	117.984	-2.127	5.85525e-07	4.98371e-05	PRR5	proline rich 5 [Source:HGNC Symbol;Acc:HGNC:31682]
ENSG00000154429	195.22	505.404	-1.37202	6.03517e-07	5.11009e-05	CCSAP	centriole, cilia and spindle associated protein [Source:HGNC Symbol;Acc:HGNC:29578]
ENSG00000176177	27.8398	288.188	-3.37576	6.09299e-07	5.13232e-05	ENTHD1	ENTH domain containing 1 [Source:HGNC Symbol;Acc:HGNC:26352]
ENSG00000105220	2640.27	7322.03	-1.47149	6.70179e-07	5.58723e-05	GPI	glucose-6-phosphate isomerase [Source:HGNC Symbol;Acc:HGNC:4458]
ENSG00000119508	446.963	2341.24	-2.38885	6.76581e-07	5.61182e-05	NR4A3	nuclear receptor subfamily 4 group A member 3 [Source:HGNC Symbol;Acc:HGNC:7982]
ENSG00000138764	811.328	2041.72	-1.33146	6.90078e-07	5.69472e-05	CCNG2	cyclin G2 [Source:HGNC Symbol;Acc:HGNC:1593]
ENSG00000001630	145.936	443.633	-1.60589	7.24639e-07	5.94973e-05	CYP51A1	cytochrome P450 family 51 subfamily A member 1 [Source:HGNC Symbol;Acc:HGNC:2649]
ENSG00000239887	95.5095	270.863	-1.50371	7.36431e-07	6.01616e-05	C1orf226	chromosome 1 open reading frame 226 [Source:HGNC Symbol;Acc:HGNC:34351]
ENSG00000173890	24.0209	128.158	-2.41237	7.5094e-07	6.10402e-05	GPR160	G protein-coupled receptor 160 [Source:HGNC Symbol;Acc:HGNC:23693]
ENSG00000011201	54.8798	220.759	-2.01134	7.60571e-07	6.15155e-05	ANOS1	anosmin 1 [Source:HGNC Symbol;Acc:HGNC:6211]
ENSG00000166046	93.1131	240.674	-1.368	7.85901e-07	6.30834e-05	TCP11L2	t-complex 11 like 2 [Source:HGNC Symbol;Acc:HGNC:28627]
ENSG00000175556	560.496	1367.99	-1.28738	7.89216e-07	6.30834e-05	LONRF3	LON peptidase N-terminal domain and ring finger 3 [Source:HGNC Symbol;Acc:HGNC:21152]
ENSG00000172578	542.932	1472.08	-1.43936	7.91599e-07	6.30834e-05	KLHL6	kelch like family member 6 [Source:HGNC Symbol;Acc:HGNC:18653]
ENSG00000126870	160.206	348.469	-1.11982	8.48346e-07	6.72759e-05	WDR60	WD repeat domain 60 [Source:HGNC Symbol;Acc:HGNC:21862]
ENSG00000118515	10100.5	24482.4	-1.27731	8.57142e-07	6.76435e-05	SGK1	serum/glucocorticoid regulated kinase 1 [Source:HGNC Symbol;Acc:HGNC:10810]
ENSG00000162927	295.678	710.523	-1.26517	9.32107e-07	7.32041e-05	PUS10	pseudouridylate synthase 10 [Source:HGNC Symbol;Acc:HGNC:26505]
ENSG00000223962	7.33553	65.2328	-3.14641	9.86565e-07	7.71086e-05	UBBP3	ubiquitin B pseudogene 3 [Source:HGNC Symbol;Acc:HGNC:12466]
ENSG00000121039	784.004	1652.84	-1.07598	1.00599e-06	7.82509e-05	RDH10	retinol dehydrogenase 10 [Source:HGNC Symbol;Acc:HGNC:19975]
ENSG00000137193	5082.84	13186.2	-1.37529	1.03675e-06	8.0259e-05	PIM1	Pim-1 proto-oncogene, serine/threonine kinase [Source:HGNC Symbol;Acc:HGNC:8986]
ENSG00000127663	1001.14	2475.87	-1.30607	1.04422e-06	8.04541e-05	KDM4B	lysine demethylase 4B [Source:HGNC Symbol;Acc:HGNC:29136]
ENSG00000095397	151.351	504.755	-1.73733	1.05913e-06	8.1218e-05	WHRN	whirlin [Source:HGNC Symbol;Acc:HGNC:16361]
ENSG00000189060	6159.8	2705.61	1.18708	1.07801e-06	8.22783e-05	H1F0	H1 histone family member 0 [Source:HGNC Symbol;Acc:HGNC:4714]
ENSG00000117226	641.347	124.829	2.35671	1.09385e-06	8.30969e-05	GBP3	guanylate binding protein 3 [Source:HGNC Symbol;Acc:HGNC:4184]
ENSG00000089041	165.546	730.588	-2.143	1.10192e-06	8.33202e-05	P2RX7	purinergic receptor P2X 7 [Source:HGNC Symbol;Acc:HGNC:8537]
ENSG00000198576	22.2269	253.707	-3.51274	1.11074e-06	8.35986e-05	ARC	activity regulated cytoskeleton associated protein [Source:HGNC Symbol;Acc:HGNC:648]
ENSG00000152484	4085.95	12279	-1.58741	1.12186e-06	8.39574e-05	USP12	ubiquitin specific peptidase 12 [Source:HGNC Symbol;Acc:HGNC:20485]
ENSG00000229152	409.098	966.057	-1.23935	1.13084e-06	8.39574e-05	ANKRD10-IT1	ANKRD10 intronic transcript 1 [Source:HGNC Symbol;Acc:HGNC:39891]
ENSG00000237522	61.7244	162.839	-1.39743	1.131e-06	8.39574e-05	NONOP2	non-POU domain containing, octamer-binding pseudogene 2 [Source:HGNC Symbol;Acc:HGNC:42032]
ENSG00000279141	149.432	55.2729	1.43054	1.14853e-06	8.48714e-05	LINC01451	long intergenic non-protein coding RNA 1451 [Source:NCBI gene;Acc:401561]
ENSG00000119699	2480.37	802.587	1.62854	1.18892e-06	8.74582e-05	TGFB3	transforming growth factor beta 3 [Source:HGNC Symbol;Acc:HGNC:11769]
ENSG00000072274	9998.59	33961.5	-1.76411	1.20473e-06	8.82219e-05	TFRC	transferrin receptor [Source:HGNC Symbol;Acc:HGNC:11763]
ENSG00000256006	1.88895	31.3828	-4.07926	1.30218e-06	9.49309e-05	AC084117.1	novel transcript
ENSG00000176700	32.2689	279.233	-3.11247	1.40818e-06	0.0001022	SCAND2P	SCAN domain containing 2 pseudogene [Source:HGNC Symbol;Acc:HGNC:10567]
ENSG00000108771	848.044	211.806	2.00023	1.43298e-06	0.000103538	DHX58	DExH-box helicase 58 [Source:HGNC Symbol;Acc:HGNC:29517]
ENSG00000197696	111.008	413.412	-1.89904	1.47381e-06	0.000106017	NMB	neuromedin B [Source:HGNC Symbol;Acc:HGNC:7842]
ENSG00000124785	41.6189	184.225	-2.14397	1.52309e-06	0.000109079	NRN1	neuritin 1 [Source:HGNC Symbol;Acc:HGNC:17972]
ENSG00000260822	253.106	587.95	-1.21449	1.59789e-06	0.000113934	AC004656.1	novel transcript, overlapping to PDK3
ENSG00000182372	569.386	1216.64	-1.09569	1.6323e-06	0.000115389	CLN8	CLN8, transmembrane ER and ERGIC protein [Source:HGNC Symbol;Acc:HGNC:2079]
ENSG00000273521	3.12673	49.7709	-4.00168	1.6325e-06	0.000115389	AL162274.1	novel transcript, antisense to BNIP3
ENSG00000163220	139.039	32.1535	2.12485	1.64828e-06	0.000116	S100A9	S100 calcium binding protein A9 [Source:HGNC Symbol;Acc:HGNC:10499]
ENSG00000225492	46.5653	3.69982	3.61317	1.68622e-06	0.000118159	GBP1P1	guanylate binding protein 1 pseudogene 1 [Source:HGNC Symbol;Acc:HGNC:39561]
ENSG00000172071	323.146	842.617	-1.38139	1.76302e-06	0.000122241	EIF2AK3	eukaryotic translation initiation factor 2 alpha kinase 3 [Source:HGNC Symbol;Acc:HGNC:3255]
ENSG00000261051	1.5621	36.5055	-4.56496	1.76703e-06	0.000122241	AC107021.2	novel transcript, overlapping to PLOD2
ENSG00000079459	2804.86	7028.64	-1.32547	1.80611e-06	0.000124415	FDFT1	farnesyl-diphosphate farnesyltransferase 1 [Source:HGNC Symbol;Acc:HGNC:3629]
ENSG00000139354	325.246	787.907	-1.27638	1.89245e-06	0.000129812	GAS2L3	growth arrest specific 2 like 3 [Source:HGNC Symbol;Acc:HGNC:27475]
ENSG00000137727	16.7883	119.728	-2.82549	1.90269e-06	0.000129966	ARHGAP20	Rho GTPase activating protein 20 [Source:HGNC Symbol;Acc:HGNC:18357]
ENSG00000181019	1926.73	675.446	1.512	1.94274e-06	0.000132147	NQO1	NAD(P)H quinone dehydrogenase 1 [Source:HGNC Symbol;Acc:HGNC:2874]
ENSG00000228013	63.0402	357.228	-2.50406	2.1008e-06	0.000142303	IL6R-AS1	IL6R antisense RNA 1 [Source:HGNC Symbol;Acc:HGNC:53716]
ENSG00000172232	129.599	513.829	-1.98812	2.23247e-06	0.000150595	AZU1	azurocidin 1 [Source:HGNC Symbol;Acc:HGNC:913]
ENSG00000186480	7900.32	26034.4	-1.72042	2.27411e-06	0.00015277	INSIG1	insulin induced gene 1 [Source:HGNC Symbol;Acc:HGNC:6083]
ENSG00000143842	74.5088	365.843	-2.29566	2.28414e-06	0.000152812	SOX13	SRY-box 13 [Source:HGNC Symbol;Acc:HGNC:11192]
ENSG00000120254	320.748	722.274	-1.17079	2.33748e-06	0.00015574	MTHFD1L	methylenetetrahydrofolate dehydrogenase (NADP+ dependent) 1 like [Source:HGNC Symbol;Acc:HGNC:21055]
ENSG00000259116	20.5136	85.8751	-2.06273	2.41551e-06	0.000160282	AL049869.3	uncharacterized LOC102723809 [Source:NCBI gene;Acc:102723809]
ENSG00000137801	5530.91	657.452	3.07358	2.5675e-06	0.000169674	THBS1	thrombospondin 1 [Source:HGNC Symbol;Acc:HGNC:11785]
ENSG00000184349	52.4379	257.008	-2.29027	2.62867e-06	0.000173014	EFNA5	ephrin A5 [Source:HGNC Symbol;Acc:HGNC:3225]
ENSG00000164649	31.4151	102.618	-1.70663	2.65396e-06	0.000173974	CDCA7L	cell division cycle associated 7 like [Source:HGNC Symbol;Acc:HGNC:30777]
ENSG00000109320	2665.6	5816.54	-1.12556	2.71941e-06	0.000177548	NFKB1	nuclear factor kappa B subunit 1 [Source:HGNC Symbol;Acc:HGNC:7794]
ENSG00000140534	20.6501	84.1804	-2.02019	2.75401e-06	0.000178589	TICRR	TOPBP1 interacting checkpoint and replication regulator [Source:HGNC Symbol;Acc:HGNC:28704]
ENSG00000076554	52.8573	241.938	-2.18987	2.75732e-06	0.000178589	TPD52	tumor protein D52 [Source:HGNC Symbol;Acc:HGNC:12005]
ENSG00000279092	9.94985	85.8547	-3.11117	2.7985e-06	0.000180537	AC025678.3	TEC
ENSG00000002587	154.376	28.8794	2.39869	2.89086e-06	0.000185758	HS3ST1	heparan sulfate-glucosamine 3-sulfotransferase 1 [Source:HGNC Symbol;Acc:HGNC:5194]
ENSG00000234290	68.5642	17.7657	1.93923	2.9723e-06	0.000190239	AC116366.1	novel transcript
ENSG00000110852	5.64405	46.3797	-3.02702	2.9892e-06	0.00019057	CLEC2B	C-type lectin domain family 2 member B [Source:HGNC Symbol;Acc:HGNC:2053]
ENSG00000075213	324.985	102.159	1.67797	3.10163e-06	0.000196966	SEMA3A	semaphorin 3A [Source:HGNC Symbol;Acc:HGNC:10723]
ENSG00000173281	422.142	1475.47	-1.80507	3.21954e-06	0.000203658	PPP1R3B	protein phosphatase 1 regulatory subunit 3B [Source:HGNC Symbol;Acc:HGNC:14942]
ENSG00000233381	11.2188	70.6943	-2.66157	3.28674e-06	0.000207103	AK4P3	adenylate kinase 4 pseudogene 3 [Source:HGNC Symbol;Acc:HGNC:21596]
ENSG00000134107	3246.59	13758.6	-2.08333	3.36519e-06	0.000211228	BHLHE40	basic helix-loop-helix family member e40 [Source:HGNC Symbol;Acc:HGNC:1046]
ENSG00000076716	10098.5	22237.8	-1.13886	3.40862e-06	0.00021313	GPC4	glypican 4 [Source:HGNC Symbol;Acc:HGNC:4452]
ENSG00000104763	3308.2	9840.88	-1.57281	3.44037e-06	0.000213729	ASAH1	N-acylsphingosine amidohydrolase 1 [Source:HGNC Symbol;Acc:HGNC:735]
ENSG00000232713	27.9618	95.0597	-1.76489	3.44449e-06	0.000213729	AC010733.1	ribosomal protein S12 (RPS12) pseudogene
ENSG00000233539	640.131	319.558	1.00198	3.61196e-06	0.000223268	AC011294.1	uncharacterized LOC730338 [Source:NCBI gene;Acc:730338]
ENSG00000266094	2434.43	5731.65	-1.2354	3.66404e-06	0.00022563	RASSF5	Ras association domain family member 5 [Source:HGNC Symbol;Acc:HGNC:17609]
ENSG00000125347	853.268	352.567	1.27527	3.77358e-06	0.000231498	IRF1	interferon regulatory factor 1 [Source:HGNC Symbol;Acc:HGNC:6116]
ENSG00000205129	8.4966	42.3607	-2.31008	3.85445e-06	0.00023557	C4orf47	chromosome 4 open reading frame 47 [Source:HGNC Symbol;Acc:HGNC:34346]
ENSG00000181004	89.5834	29.3321	1.6048	4.01055e-06	0.000244054	BBS12	Bardet-Biedl syndrome 12 [Source:HGNC Symbol;Acc:HGNC:26648]
ENSG00000197561	18.9827	100.624	-2.41098	4.02329e-06	0.000244054	ELANE	elastase, neutrophil expressed [Source:HGNC Symbol;Acc:HGNC:3309]
ENSG00000052795	2412.41	7393.75	-1.61584	4.13082e-06	0.000249646	FNIP2	folliculin interacting protein 2 [Source:HGNC Symbol;Acc:HGNC:29280]
ENSG00000157510	74.2474	310.941	-2.06542	4.45844e-06	0.000265925	AFAP1L1	actin filament associated protein 1 like 1 [Source:HGNC Symbol;Acc:HGNC:26714]
ENSG00000279355	240.288	512.362	-1.09304	4.46276e-06	0.000265925	AGPAT4-IT1	AGPAT4 intronic transcript 1 [Source:HGNC Symbol;Acc:HGNC:20988]
ENSG00000132256	533.182	119.435	2.15526	4.68401e-06	0.000277912	TRIM5	tripartite motif containing 5 [Source:HGNC Symbol;Acc:HGNC:16276]
ENSG00000115504	331.05	140.765	1.23108	4.93477e-06	0.000291726	EHBP1	EH domain binding protein 1 [Source:HGNC Symbol;Acc:HGNC:29144]
ENSG00000107736	137.517	804.962	-2.55018	4.97372e-06	0.000292963	CDH23	cadherin related 23 [Source:HGNC Symbol;Acc:HGNC:13733]
ENSG00000115523	4731.6	1513.34	1.64518	5.03487e-06	0.000295494	GNLY	granulysin [Source:HGNC Symbol;Acc:HGNC:4414]
ENSG00000147257	135.085	365.757	-1.43757	5.07131e-06	0.000296562	GPC3	glypican 3 [Source:HGNC Symbol;Acc:HGNC:4451]
ENSG00000197536	196.028	57.3883	1.76575	5.12678e-06	0.000298731	C5orf56	chromosome 5 open reading frame 56 [Source:HGNC Symbol;Acc:HGNC:33838]
ENSG00000163009	3.26192	32.3969	-3.28693	5.29843e-06	0.000306536	C2orf48	chromosome 2 open reading frame 48 [Source:HGNC Symbol;Acc:HGNC:26322]
ENSG00000196550	151.645	65.023	1.21981	5.55849e-06	0.000320332	FAM72A	family with sequence similarity 72 member A [Source:HGNC Symbol;Acc:HGNC:24044]
ENSG00000130208	90.1563	669.6	-2.89303	5.57629e-06	0.000320332	APOC1	apolipoprotein C1 [Source:HGNC Symbol;Acc:HGNC:607]
ENSG00000059573	154.623	427.827	-1.46783	5.67918e-06	0.000325093	ALDH18A1	aldehyde dehydrogenase 18 family member A1 [Source:HGNC Symbol;Acc:HGNC:9722]
ENSG00000213614	393.994	820.799	-1.05949	5.8129e-06	0.00033158	HEXA	hexosaminidase subunit alpha [Source:HGNC Symbol;Acc:HGNC:4878]
ENSG00000142178	15.4491	102.626	-2.73261	6.13514e-06	0.00034801	SIK1	salt inducible kinase 1 [Source:HGNC Symbol;Acc:HGNC:11142]
ENSG00000138795	250.316	110.994	1.17417	6.14375e-06	0.00034801	LEF1	lymphoid enhancer binding factor 1 [Source:HGNC Symbol;Acc:HGNC:6551]
ENSG00000112276	351.715	150.701	1.22484	6.52062e-06	0.000366802	BVES	blood vessel epicardial substance [Source:HGNC Symbol;Acc:HGNC:1152]
ENSG00000101782	2022.6	5020.52	-1.31148	6.58566e-06	0.000369183	RIOK3	RIO kinase 3 [Source:HGNC Symbol;Acc:HGNC:11451]
ENSG00000125945	89.7832	232.199	-1.37254	6.64484e-06	0.00037122	ZNF436	zinc finger protein 436 [Source:HGNC Symbol;Acc:HGNC:20814]
ENSG00000147383	300.62	614.195	-1.03173	6.78762e-06	0.000377899	NSDHL	NAD(P) dependent steroid dehydrogenase-like [Source:HGNC Symbol;Acc:HGNC:13398]
ENSG00000179163	420.973	172.869	1.28235	6.97532e-06	0.000386367	FUCA1	alpha-L-fucosidase 1 [Source:HGNC Symbol;Acc:HGNC:4006]
ENSG00000104518	748.429	315.663	1.24305	6.98727e-06	0.000386367	GSDMD	gasdermin D [Source:HGNC Symbol;Acc:HGNC:25697]
ENSG00000043591	9.86604	89.3659	-3.1771	7.01331e-06	0.000386493	ADRB1	adrenoceptor beta 1 [Source:HGNC Symbol;Acc:HGNC:285]
ENSG00000163644	1286.11	436.875	1.5573	7.51996e-06	0.000411623	PPM1K	protein phosphatase, Mg2+/Mn2+ dependent 1K [Source:HGNC Symbol;Acc:HGNC:25415]
ENSG00000081189	8040.53	3999.79	1.00732	7.68448e-06	0.000418442	MEF2C	myocyte enhancer factor 2C [Source:HGNC Symbol;Acc:HGNC:6996]
ENSG00000104369	52.2161	159.515	-1.61194	7.69602e-06	0.000418442	JPH1	junctophilin 1 [Source:HGNC Symbol;Acc:HGNC:14201]
ENSG00000127526	1442.5	3108.48	-1.10734	7.92199e-06	0.000427867	SLC35E1	solute carrier family 35 member E1 [Source:HGNC Symbol;Acc:HGNC:20803]
ENSG00000151025	29.944	210.21	-2.81428	8.77669e-06	0.000472459	GPR158	G protein-coupled receptor 158 [Source:HGNC Symbol;Acc:HGNC:23689]
ENSG00000180543	699.774	250.367	1.47986	8.94256e-06	0.0004798	TSPYL5	TSPY like 5 [Source:HGNC Symbol;Acc:HGNC:29367]
ENSG00000119922	1424.55	181.203	2.97449	9.03101e-06	0.000481446	IFIT2	interferon induced protein with tetratricopeptide repeats 2 [Source:HGNC Symbol;Acc:HGNC:5409]
ENSG00000143590	0.942072	26.1744	-4.81901	9.05586e-06	0.000481446	EFNA3	ephrin A3 [Source:HGNC Symbol;Acc:HGNC:3223]
ENSG00000168785	62.1755	427.858	-2.78084	9.06209e-06	0.000481446	TSPAN5	tetraspanin 5 [Source:HGNC Symbol;Acc:HGNC:17753]
ENSG00000167081	693.491	1631.77	-1.23433	9.24955e-06	0.000489804	PBX3	PBX homeobox 3 [Source:HGNC Symbol;Acc:HGNC:8634]
ENSG00000128918	207.118	1056.72	-2.3517	9.65588e-06	0.000509214	ALDH1A2	aldehyde dehydrogenase 1 family member A2 [Source:HGNC Symbol;Acc:HGNC:15472]
ENSG00000117000	12162.6	34125	-1.48835	9.67873e-06	0.000509214	RLF	rearranged L-myc fusion [Source:HGNC Symbol;Acc:HGNC:10025]
ENSG00000182782	24.3802	230.665	-3.24127	9.81944e-06	0.000513295	HCAR2	hydroxycarboxylic acid receptor 2 [Source:HGNC Symbol;Acc:HGNC:24827]
ENSG00000124839	115.835	430.537	-1.8943	9.93155e-06	0.000517491	RAB17	RAB17, member RAS oncogene family [Source:HGNC Symbol;Acc:HGNC:16523]
ENSG00000165195	332.374	1098.36	-1.72401	9.97081e-06	0.000517877	PIGA	phosphatidylinositol glycan anchor biosynthesis class A [Source:HGNC Symbol;Acc:HGNC:8957]
ENSG00000117228	647.112	84.871	2.92664	1.00212e-05	0.000518836	GBP1	guanylate binding protein 1 [Source:HGNC Symbol;Acc:HGNC:4182]
ENSG00000010278	561.21	1521.93	-1.43992	1.01481e-05	0.000523739	CD9	CD9 molecule [Source:HGNC Symbol;Acc:HGNC:1709]
ENSG00000113657	280.733	1213.14	-2.11153	1.04234e-05	0.000536242	DPYSL3	dihydropyrimidinase like 3 [Source:HGNC Symbol;Acc:HGNC:3015]
ENSG00000103089	19.306	196.45	-3.35113	1.09758e-05	0.000562882	FA2H	fatty acid 2-hydroxylase [Source:HGNC Symbol;Acc:HGNC:21197]
ENSG00000135913	288.393	596.535	-1.04709	1.1078e-05	0.000566335	USP37	ubiquitin specific peptidase 37 [Source:HGNC Symbol;Acc:HGNC:20063]
[truncated: 1,530 more rows]

## Sheet: Euk_Mca_vs_Mma
Table S2. DEG list: M. camsae vs M. marinum
[truncated: 232 more rows]

## Sheet: Euk_Mpu_vs_Mgo
Table S2. DEG list: M. pumcae vs M. gordonae
[truncated: 437 more rows]

[truncated: 2 more sheets: Euk_Mpu_vs_Mab, Euk_Mpu_vs_Mma]
